# Supplementary material for: N-(2-Chloro­phen­yl)-2-(4,6-dimethyl­pyrimidin-2-ylsulfan­yl)acetamide
Source: Acta Crystallogr Sect E Struct Rep Online. 2009 Apr 2;65(Pt 5):o959. doi: 10.1107/S1600536809011520 (PMC2977659; doi:10.1107/S1600536809011520)
Supplement: Supplementary file 2 [file e-65-0o959-Isup2.hkl]

# 
# h,k,l, Fc-squared, Fo-squared, sigma(Fo-squared) and status flag 
# 
data_I
_shelx_title ' R90304E1 in Pca2(1)' 
_shelx_refln_list_code          4 
_shelx_F_calc_maximum      108.16 
_exptl_crystal_F_000       640.00 
_reflns_d_resolution_high  0.8405 
 
loop_ 
 _symmetry_equiv_pos_as_xyz 
 'x, y, z' 
 '-x, -y, z+1/2' 
 'x+1/2, -y, z' 
 '-x+1/2, y, z+1/2' 
 
_cell_length_a    26.4937 
_cell_length_b     4.6736 
_cell_length_c    11.9309 
_cell_angle_alpha  90.000 
_cell_angle_beta   90.000 
_cell_angle_gamma  90.000 
 
_shelx_F_squared_multiplier     1.000 
 
loop_ 
 _refln_index_h 
 _refln_index_k 
 _refln_index_l 
 _refln_F_squared_calc 
 _refln_F_squared_meas 
 _refln_F_squared_sigma 
 _refln_observed_status 
   4   0 -14       72.44       81.69     14.06 o 
   4   0 -13      638.99      604.50     42.70 o 
   6   0 -13        3.85        4.35      2.50 o 
   8   0 -13      519.40      474.29     21.91 o 
  10   0 -13      509.31      509.06     24.45 o 
  12   0 -13      728.24      722.54     27.37 o 
   1   1 -13       21.58       14.95      4.75 o 
   2   1 -13      510.07      485.16     38.84 o 
   3   1 -13        9.07       12.11      7.45 o 
   4   1 -13       16.48       17.90      8.45 o 
   5   1 -13       42.59       49.70      8.02 o 
   6   1 -13      691.91      728.23     32.26 o 
   7   1 -13       14.34       11.59      7.70 o 
   8   1 -13       70.24       50.46     15.24 o 
   9   1 -13        8.86        8.36      2.79 o 
  10   1 -13        3.40        3.69      3.67 o 
  11   1 -13       65.86       48.02      8.59 o 
   1   2 -13       68.90       68.20      7.98 o 
   2   2 -13       39.90       34.51     14.93 o 
   3   2 -13      286.87      316.29     20.87 o 
   4   2 -13      159.86      145.45     11.38 o 
   5   2 -13       66.99       70.95     15.05 o 
   4   0 -12      119.85      109.13     11.30 o 
   6   0 -12      698.08      726.34     38.69 o 
   8   0 -12      418.11      436.33     18.52 o 
  10   0 -12      559.92      559.85     31.20 o 
  12   0 -12      172.20      153.43      9.20 o 
  14   0 -12      126.27      122.59     10.28 o 
  16   0 -12      230.91      215.15     10.60 o 
   1   1 -12      131.61      131.45      9.20 o 
   2   1 -12      467.14      465.39     18.80 o 
   3   1 -12      175.88      168.58     10.21 o 
   4   1 -12      147.12      146.89     14.82 o 
   5   1 -12       20.17       16.68      4.20 o 
   6   1 -12       35.32       34.58      7.76 o 
   7   1 -12       52.40       48.69      5.26 o 
   8   1 -12      442.14      425.05     19.83 o 
   9   1 -12      102.04       98.55      5.85 o 
  10   1 -12      130.65      127.23      5.06 o 
  11   1 -12       42.63       33.43      6.06 o 
  12   1 -12      116.86      125.29      5.86 o 
  13   1 -12      167.91      161.58      7.55 o 
  14   1 -12       45.93       45.97      7.50 o 
  15   1 -12       88.80       91.80      5.07 o 
   0   2 -12      309.48      353.78     28.40 o 
   1   2 -12      356.05      369.31     22.48 o 
   2   2 -12      198.00      182.11     11.43 o 
   3   2 -12       21.55       15.94      7.74 o 
   4   2 -12       99.58       93.22     10.96 o 
   5   2 -12       40.11       53.34     27.24 o 
   6   2 -12        0.87        3.96      5.35 o 
   7   2 -12      560.83      579.47     40.95 o 
   8   2 -12       86.70       71.69     14.51 o 
   9   2 -12      136.04      121.76     10.83 o 
  10   2 -12      174.03      148.44      7.60 o 
  11   2 -12      525.81      530.85     21.81 o 
  12   2 -12       57.98       72.48     10.39 o 
   6   0 -11      309.81      292.73     23.32 o 
   8   0 -11      189.77      202.48     10.99 o 
  10   0 -11      342.81      354.07     37.66 o 
  12   0 -11      896.66      896.77     32.23 o 
  14   0 -11      825.35      864.40     46.08 o 
  16   0 -11       38.52       32.16     10.44 o 
  18   0 -11       44.66       31.67      9.60 o 
   2   1 -11        2.66        3.52      2.99 o 
   3   1 -11      131.58      129.89      8.13 o 
   4   1 -11        7.18        9.33      4.08 o 
   5   1 -11      495.64      482.29     22.04 o 
   6   1 -11      324.48      298.99     11.42 o 
   7   1 -11      125.58      135.74      6.20 o 
   8   1 -11      151.04      156.35      9.00 o 
   9   1 -11      305.26      314.89     17.37 o 
  10   1 -11      202.09      215.85      9.58 o 
  11   1 -11      532.53      532.53     15.03 o 
  12   1 -11       42.59       50.39     10.51 o 
  13   1 -11       34.29       35.07      6.50 o 
  14   1 -11      121.33      120.26      4.95 o 
  15   1 -11       22.18       23.64      5.47 o 
  16   1 -11        5.14        3.95      2.17 o 
  17   1 -11        4.18        3.42      2.51 o 
  18   1 -11       72.34       63.78      3.96 o 
  19   1 -11       61.32       68.51      7.29 o 
   1   2 -11      275.60      282.84     33.75 o 
   2   2 -11       42.36       43.45     23.81 o 
   3   2 -11      566.59      682.08     37.98 o 
   4   2 -11       61.59       68.43     12.59 o 
   5   2 -11      131.49      121.64     12.46 o 
   6   2 -11      160.77      172.02     11.12 o 
   7   2 -11      181.74      203.73     12.25 o 
   8   2 -11      285.29      278.19     17.14 o 
   9   2 -11       90.91       92.49     14.59 o 
  10   2 -11      256.20      240.56     16.04 o 
  11   2 -11      231.03      216.28     12.55 o 
  12   2 -11       48.51       44.71     10.24 o 
  13   2 -11      278.65      277.53     12.26 o 
  14   2 -11       46.37       49.65     18.23 o 
  15   2 -11      172.21      160.61     12.55 o 
  16   2 -11       12.48       14.83      7.72 o 
   1   3 -11      468.03      472.24     25.43 o 
   2   3 -11      255.92      266.81     15.92 o 
   3   3 -11      811.41      842.99     57.76 o 
   4   3 -11      281.77      266.79     25.65 o 
   5   3 -11      353.04      337.07     24.46 o 
   6   3 -11       58.39       48.84     25.07 o 
   7   3 -11      276.85      276.81     21.59 o 
   8   3 -11       54.06       41.48     24.78 o 
   9   3 -11       85.26       82.71     11.60 o 
  10   3 -11       47.73       46.81     23.55 o 
   6   0 -10      192.11      194.08     15.79 o 
   8   0 -10      898.20      910.62     32.72 o 
  10   0 -10      931.30      954.24     33.96 o 
  12   0 -10      342.87      370.53     18.94 o 
  14   0 -10      497.93      447.03     15.16 o 
  16   0 -10     1044.95     1078.60     39.62 o 
  18   0 -10       38.97       26.65      7.24 o 
  20   0 -10      197.63      193.66      7.43 o 
  22   0 -10      276.58      277.43     16.20 o 
   2   1 -10      138.63      129.11      7.56 o 
   3   1 -10      307.32      292.83     14.86 o 
   4   1 -10      252.03      241.85     15.39 o 
   5   1 -10      188.74      180.15     13.40 o 
   6   1 -10     1890.91     1853.86     53.94 o 
   7   1 -10      173.08      185.32     19.24 o 
   8   1 -10      192.21      196.87     10.00 o 
   9   1 -10      283.12      287.92      8.61 o 
  10   1 -10       77.45       72.55      5.09 o 
  11   1 -10      130.43      126.11      6.28 o 
  12   1 -10      223.30      219.95      7.81 o 
  13   1 -10      313.35      282.10     12.96 o 
  14   1 -10      766.98      767.26     17.40 o 
  15   1 -10       32.77       38.63      4.66 o 
  16   1 -10       29.70       26.82      7.01 o 
  17   1 -10        9.72        5.40      2.60 o 
  18   1 -10      535.94      595.96     21.24 o 
  19   1 -10      119.35      123.64      6.10 o 
  20   1 -10       26.99       24.86      6.12 o 
  21   1 -10       26.87       26.06      5.89 o 
   0   2 -10       42.26       40.17     24.39 o 
   1   2 -10      246.54      246.33     12.38 o 
   2   2 -10      494.51      470.44     31.35 o 
   3   2 -10      187.90      183.60     17.31 o 
   4   2 -10       32.25       30.29      3.56 o 
   5   2 -10      382.35      401.44     39.43 o 
   6   2 -10      947.68      954.34     44.21 o 
   7   2 -10      233.24      198.65      8.59 o 
   8   2 -10       10.26        7.40      2.67 o 
   9   2 -10      785.18      800.82     26.24 o 
  10   2 -10      618.98      580.47     15.59 o 
  11   2 -10       85.89       83.64      5.39 o 
  12   2 -10       79.97       87.46      6.33 o 
  13   2 -10      106.16      101.50      3.82 o 
  14   2 -10        2.02        1.23      2.23 o 
  15   2 -10       48.61       48.87      5.06 o 
  16   2 -10      322.35      318.85     15.79 o 
  17   2 -10      127.60      127.39     10.56 o 
  18   2 -10        4.41        5.76      3.28 o 
  19   2 -10      113.72      106.05      9.31 o 
   0   3 -10      500.07      485.72     50.78 o 
   1   3 -10      452.41      507.14     29.12 o 
   2   3 -10       59.02       70.28     12.15 o 
   3   3 -10        3.34        3.05      3.86 o 
   4   3 -10      142.78      148.35     10.00 o 
   5   3 -10       29.57       35.28     12.88 o 
   6   3 -10      203.68      195.28     11.87 o 
   7   3 -10      630.04      609.35     46.94 o 
   8   3 -10        0.02        6.24      7.70 o 
   9   3 -10      125.95      110.37     11.67 o 
  10   3 -10       67.44       53.16     31.37 o 
  11   3 -10      354.10      364.37     26.88 o 
  12   3 -10       62.07       41.86     22.24 o 
  13   3 -10       29.18       31.82     19.10 o 
  14   3 -10      180.36      174.99     14.66 o 
   6   0  -9     2716.37     2708.21     77.01 o 
   8   0  -9      762.85      824.76     17.50 o 
  10   0  -9     1033.58     1020.38     38.26 o 
  12   0  -9      503.52      498.56     21.38 o 
  14   0  -9     1044.33     1058.74     36.52 o 
  16   0  -9      118.79      122.37     16.91 o 
  18   0  -9      308.37      313.86     14.96 o 
  20   0  -9      261.19      255.85     17.32 o 
  22   0  -9       56.98       52.57      8.28 o 
  24   0  -9      194.38      191.17     11.42 o 
   1   1  -9       55.64       58.71      4.05 o 
   2   1  -9      803.68      817.72     18.96 o 
   3   1  -9      187.09      201.04      8.41 o 
   4   1  -9     3666.48     3619.77     47.77 o 
   5   1  -9      151.41      155.38     30.04 o 
   6   1  -9      119.23      111.21      4.16 o 
   7   1  -9      348.68      344.86     11.02 o 
   8   1  -9      493.37      525.28     22.76 o 
   9   1  -9      422.46      446.17     15.82 o 
  10   1  -9     1358.60     1375.34     40.78 o 
  11   1  -9       25.62       40.42      5.23 o 
  12   1  -9      118.71      116.10      4.99 o 
  13   1  -9      189.50      209.11      9.64 o 
  14   1  -9     1346.93     1385.11     46.40 o 
  15   1  -9       84.54       89.59      8.58 o 
  16   1  -9        0.26        3.18      1.94 o 
  17   1  -9       22.21       25.58      6.15 o 
  18   1  -9      206.44      196.02      7.03 o 
  19   1  -9       10.36        8.72      2.91 o 
  20   1  -9      295.40      315.03     14.46 o 
  21   1  -9       22.22       23.58      6.20 o 
  22   1  -9      387.08      417.35     14.91 o 
  23   1  -9        5.29        4.94      2.26 o 
   1   2  -9      493.80      473.63     17.47 o 
   2   2  -9      400.78      386.54     14.59 o 
   3   2  -9       31.83       36.20      3.69 o 
   4   2  -9       86.97       79.69      3.40 o 
   5   2  -9      555.51      552.75     20.80 o 
   6   2  -9      304.68      291.16      7.22 o 
   7   2  -9       34.40       34.41      2.88 o 
   8   2  -9      234.53      242.45     10.87 o 
   9   2  -9       26.02       26.12      6.05 o 
  10   2  -9      393.56      383.35     13.55 o 
  11   2  -9      173.58      180.10      8.32 o 
  12   2  -9      743.22      731.20     17.34 o 
  13   2  -9      310.66      307.77      6.70 o 
  14   2  -9       94.66       92.09      4.78 o 
  15   2  -9       62.68       58.22      4.65 o 
  16   2  -9       48.04       45.56      7.02 o 
  17   2  -9      175.69      179.78      6.95 o 
  18   2  -9       61.97       49.31      5.81 o 
  19   2  -9      396.87      387.74     17.80 o 
  20   2  -9      102.20       85.53      7.65 o 
  21   2  -9       40.55       41.53     13.13 o 
   1   3  -9       39.74       48.33     10.25 o 
   2   3  -9       70.96       60.71     15.82 o 
   3   3  -9      371.78      392.23     14.11 o 
   4   3  -9        1.31        1.20      2.87 o 
   5   3  -9       98.92      108.70      8.11 o 
   6   3  -9      116.02      102.66     10.99 o 
   7   3  -9       28.94       25.41     12.55 o 
   8   3  -9      173.64      181.12     13.61 o 
   9   3  -9       40.65       31.48     16.61 o 
  10   3  -9      237.69      218.89     21.05 o 
  11   3  -9      423.64      476.85     37.63 o 
  12   3  -9        8.01        4.89      3.76 o 
  13   3  -9       64.66       59.16     19.00 o 
  14   3  -9       32.48       35.82     14.88 o 
  15   3  -9      109.85      115.24     10.24 o 
  16   3  -9       93.60       93.48     21.11 o 
  17   3  -9      242.84      267.25     14.12 o 
   1   4  -9      702.46      740.75     45.74 o 
   2   4  -9       54.44       36.24     15.47 o 
   3   4  -9       43.48       34.04     15.79 o 
   4   4  -9      102.68       96.41     11.08 o 
   5   4  -9      337.95      348.75     21.39 o 
   6   4  -9       52.80       39.71     18.34 o 
   7   4  -9       88.46       80.97      7.27 o 
   8   4  -9       53.44       48.74     18.38 o 
   6   0  -8      229.44      219.06     12.58 o 
   8   0  -8      609.21      639.84     17.71 o 
  10   0  -8       89.84       78.22      5.08 o 
  12   0  -8      292.16      309.46     12.49 o 
  14   0  -8     2362.52     2530.01     35.37 o 
  16   0  -8     1640.20     1683.60     57.92 o 
  18   0  -8     1028.78     1006.54     41.38 o 
  20   0  -8      248.48      235.63     11.06 o 
  22   0  -8      144.80      126.58      7.35 o 
  24   0  -8       80.52       79.28      6.11 o 
  26   0  -8       16.82       18.83      8.17 o 
   0   1  -8     1077.46     1049.49     31.45 o 
   1   1  -8      252.85      248.73     10.59 o 
   2   1  -8      751.51      738.02     16.41 o 
   3   1  -8      101.24      103.43      4.03 o 
   4   1  -8      571.68      576.12     13.58 o 
   5   1  -8      103.65       94.78      3.90 o 
   6   1  -8      313.85      347.26      7.14 o 
   7   1  -8      626.15      667.13     14.46 o 
   8   1  -8      278.16      274.37      8.21 o 
   9   1  -8     1061.32     1043.75     15.63 o 
  10   1  -8      697.57      698.99     17.35 o 
  11   1  -8       15.93       18.04      4.86 o 
  12   1  -8      475.08      468.93      8.86 o 
  13   1  -8      232.01      241.26     12.51 o 
  14   1  -8       40.81       34.76      4.14 o 
  15   1  -8      247.35      255.96      9.52 o 
  16   1  -8      402.44      412.59     11.97 o 
  17   1  -8       65.24       62.14      7.06 o 
  18   1  -8      351.87      339.05      9.29 o 
  19   1  -8        1.60        3.31      2.20 o 
  20   1  -8        9.61        9.50      3.02 o 
  21   1  -8       46.44       49.64      4.18 o 
  22   1  -8      442.12      451.22     17.85 o 
  23   1  -8      170.79      169.19      5.47 o 
  24   1  -8      248.75      232.42      8.11 o 
  25   1  -8      244.95      247.77     13.70 o 
   0   2  -8     1656.53     1742.28     44.47 o 
   1   2  -8      457.32      452.38      6.67 o 
   2   2  -8      363.69      365.02     14.15 o 
   3   2  -8       52.46       49.06      3.48 o 
   4   2  -8      386.55      404.90     10.08 o 
   5   2  -8      334.48      349.64     13.11 o 
   6   2  -8      937.65      898.68     17.93 o 
   7   2  -8      276.46      276.49      9.90 o 
   8   2  -8      459.14      454.49     14.23 o 
   9   2  -8      934.29      902.92     27.54 o 
  10   2  -8      348.38      348.32      6.12 o 
  11   2  -8       26.20       27.29      6.29 o 
  12   2  -8      165.14      173.51      7.21 o 
  13   2  -8      197.01      193.90      7.32 o 
  14   2  -8      178.49      183.71      7.74 o 
  15   2  -8      216.14      206.19      7.79 o 
  16   2  -8        8.04       13.37      3.52 o 
  17   2  -8      627.99      628.21     17.37 o 
  18   2  -8      360.79      377.07     14.20 o 
  19   2  -8      277.75      263.37     13.25 o 
  20   2  -8       85.54       86.59      6.00 o 
  21   2  -8      164.04      161.02      6.80 o 
  22   2  -8       93.80      102.02      6.88 o 
  23   2  -8      106.63      107.87      7.51 o 
   0   3  -8      442.24      406.66     43.48 o 
   1   3  -8      538.27      539.80     22.04 o 
   2   3  -8      349.77      366.92     16.07 o 
   3   3  -8      206.10      203.34     10.88 o 
   4   3  -8       29.88       34.68     11.28 o 
   5   3  -8      597.40      617.13     26.50 o 
   6   3  -8       26.10       19.44      7.57 o 
   7   3  -8      183.84      175.05     15.03 o 
   8   3  -8      185.86      204.68     16.16 o 
   9   3  -8      484.53      541.31     25.41 o 
  10   3  -8      133.30      161.88     22.83 o 
  11   3  -8       21.41       23.59     18.54 o 
  12   3  -8       78.95       94.37     14.92 o 
  13   3  -8      370.02      354.64     23.72 o 
  14   3  -8       41.43       32.42     10.08 o 
  15   3  -8      185.96      185.58      7.07 o 
  16   3  -8      201.70      176.68      7.21 o 
  17   3  -8      565.19      580.61     21.46 o 
  18   3  -8       68.45       69.75      5.25 o 
  19   3  -8      118.99      117.13      5.92 o 
   0   4  -8       99.31      101.04      8.56 o 
   1   4  -8      205.01      205.24     10.95 o 
   2   4  -8       11.75       11.60      5.23 o 
   3   4  -8       19.64       12.64      6.45 o 
   4   4  -8        1.33        3.92      3.38 o 
   5   4  -8      108.28      107.78      6.26 o 
   6   4  -8      269.25      293.02     16.40 o 
   7   4  -8      363.32      356.11     29.65 o 
   8   4  -8       79.57       89.11      7.54 o 
   9   4  -8      366.89      366.24     20.91 o 
  10   4  -8        3.38        1.22      2.06 o 
  11   4  -8       90.18       94.16      7.25 o 
  12   4  -8      162.37      144.96      8.14 o 
   6   0  -7      395.64      403.97     22.85 o 
   8   0  -7      318.11      368.51     18.34 o 
  10   0  -7     1073.84     1073.27     25.82 o 
  12   0  -7      791.89      747.07     17.43 o 
  14   0  -7     2362.59     2274.61    123.77 o 
  16   0  -7      819.02      816.54     18.25 o 
  18   0  -7      248.32      247.44     14.30 o 
  20   0  -7      220.12      241.33     14.02 o 
  22   0  -7     1485.24     1552.91     26.17 o 
  24   0  -7      352.86      329.82     18.96 o 
  26   0  -7      236.34      226.50     23.08 o 
   1   1  -7      828.39      843.42     21.67 o 
   2   1  -7       43.59       41.54      4.18 o 
   3   1  -7      207.84      227.71      8.51 o 
   4   1  -7      772.39      767.33     23.82 o 
   5   1  -7      461.86      465.20     14.64 o 
   6   1  -7     1079.08      992.73     14.69 o 
   7   1  -7      188.40      203.26      5.49 o 
   8   1  -7     1397.59     1405.07     21.14 o 
   9   1  -7       38.89       41.74      2.91 o 
  10   1  -7      719.34      701.86     11.06 o 
  11   1  -7      280.23      290.15      7.14 o 
  12   1  -7     1073.36     1035.85     14.11 o 
  13   1  -7      215.52      229.47      6.48 o 
  14   1  -7      176.62      173.39      6.96 o 
  15   1  -7      301.18      301.11      7.84 o 
  16   1  -7      114.66      120.07      6.58 o 
  17   1  -7        1.62        3.48      2.05 o 
  18   1  -7       41.25       40.52      9.23 o 
  19   1  -7       46.06       47.04      5.85 o 
  20   1  -7       77.40       73.46      5.09 o 
  21   1  -7       35.71       32.94      6.34 o 
  22   1  -7       44.88       39.22      4.67 o 
  23   1  -7       11.50        9.55      3.19 o 
  24   1  -7      248.96      256.49     10.25 o 
  25   1  -7        2.81        2.80      1.84 o 
  26   1  -7      113.06      125.14      6.91 o 
   1   2  -7      261.91      239.41     14.14 o 
   2   2  -7        8.73        4.68      1.25 o 
   3   2  -7      887.96      826.96     28.62 o 
   4   2  -7     1850.75     1799.07     33.34 o 
   5   2  -7      164.99      167.55      7.46 o 
   6   2  -7      276.39      280.92      9.49 o 
   7   2  -7       74.00       72.69      4.35 o 
   8   2  -7      388.92      382.35      5.49 o 
   9   2  -7        3.40        4.20      1.48 o 
  10   2  -7      246.16      243.98      5.72 o 
  11   2  -7      598.81      589.54      7.52 o 
  12   2  -7       32.36       28.29      1.55 o 
  13   2  -7        2.75        2.40      1.60 o 
  14   2  -7      269.09      252.63      9.09 o 
  15   2  -7      117.47      116.94      4.72 o 
  16   2  -7      111.82      109.65      5.38 o 
  17   2  -7      182.87      177.40      7.36 o 
  18   2  -7       75.26       67.23      5.78 o 
  19   2  -7      492.03      477.78     16.13 o 
  20   2  -7       22.27       20.48      5.21 o 
  21   2  -7      393.21      423.67     19.51 o 
  22   2  -7      204.95      211.52     10.49 o 
  23   2  -7       32.27       29.24      7.46 o 
  24   2  -7       47.59       55.95      7.49 o 
   1   3  -7      923.42      938.39     34.06 o 
   2   3  -7      154.35      154.62     13.23 o 
   3   3  -7      285.94      291.62     15.14 o 
   4   3  -7      320.72      346.62     15.34 o 
   5   3  -7      443.53      479.81     19.03 o 
   6   3  -7      205.81      187.23      7.09 o 
   7   3  -7      124.55      123.11      5.30 o 
   8   3  -7       27.36       31.08      2.50 o 
   9   3  -7       20.47       20.33      4.77 o 
  10   3  -7      167.93      160.29     11.97 o 
  11   3  -7      232.40      228.60     10.72 o 
  12   3  -7       69.70       70.43      6.01 o 
  13   3  -7      875.36      859.71     27.65 o 
  14   3  -7      263.87      243.71      9.51 o 
  15   3  -7       39.45       43.14      4.96 o 
  16   3  -7       23.91       22.05      5.03 o 
  17   3  -7      205.72      190.36     10.79 o 
  18   3  -7      111.83      108.07      6.35 o 
  19   3  -7      933.07      971.16     30.84 o 
  20   3  -7      109.81      111.19      8.01 o 
  21   3  -7      223.90      236.65     12.91 o 
   1   4  -7       51.85       48.33      4.65 o 
   2   4  -7       24.29       18.74      6.91 o 
   3   4  -7      322.09      321.76     13.48 o 
   4   4  -7      407.45      421.56     16.79 o 
   5   4  -7        2.23        7.39      4.28 o 
   6   4  -7      304.28      315.02     18.76 o 
   7   4  -7      128.57      122.02     10.27 o 
   8   4  -7       83.14       86.06      6.89 o 
   9   4  -7        3.42        2.47      2.32 o 
  10   4  -7       38.37       30.25     11.38 o 
  11   4  -7      485.33      485.02     24.52 o 
  12   4  -7       44.00       51.23     15.79 o 
  13   4  -7      120.78      106.59     12.52 o 
  14   4  -7      337.68      342.24     25.99 o 
  15   4  -7       88.45       89.85      8.26 o 
   2   0  -6       75.73       94.21      5.31 o 
   4   0  -6     3663.70     3986.60     66.43 o 
   6   0  -6     1996.09     2160.60     75.61 o 
   8   0  -6      972.00      985.41     12.88 o 
  10   0  -6      104.54      103.73      4.77 o 
  12   0  -6     3145.24     2990.87    146.62 o 
  14   0  -6      862.68      862.49     21.22 o 
  16   0  -6     1372.45     1350.17     28.23 o 
  18   0  -6      978.54      946.13     35.11 o 
  20   0  -6      159.10      155.19      7.26 o 
  22   0  -6      189.49      189.17     14.03 o 
  24   0  -6     1299.78     1356.48     27.39 o 
  26   0  -6      655.03      694.47     49.66 o 
  28   0  -6       73.25       60.70     31.26 o 
   0   1  -6     1100.09     1069.44     18.68 o 
   1   1  -6      502.93      596.58     24.49 o 
   2   1  -6     3237.60     3018.26     35.42 o 
   3   1  -6      593.67      635.81     15.50 o 
   4   1  -6      563.61      622.53     13.35 o 
   5   1  -6      318.91      305.70      7.38 o 
   6   1  -6      254.73      233.98      5.33 o 
   7   1  -6       20.11       19.19      3.53 o 
   8   1  -6      756.99      719.41     15.66 o 
   9   1  -6      220.03      220.61      5.93 o 
  10   1  -6      575.30      549.83     12.06 o 
  11   1  -6       65.55       72.71      2.67 o 
  12   1  -6      628.05      654.28     10.21 o 
  13   1  -6      138.81      151.48      5.75 o 
  14   1  -6       85.18       86.26      3.60 o 
  15   1  -6       13.07       20.24      5.48 o 
  16   1  -6     3709.76     3723.74     29.28 o 
  17   1  -6      813.91      788.24     12.75 o 
  18   1  -6      365.23      376.09      9.55 o 
  19   1  -6      111.42      116.72      5.19 o 
  20   1  -6      762.04      793.14     19.75 o 
  21   1  -6      107.42      119.19      7.76 o 
  22   1  -6      438.00      435.34     20.05 o 
  23   1  -6       25.51       23.91      8.26 o 
  24   1  -6      374.42      374.15     15.54 o 
  25   1  -6       13.53       10.49      4.42 o 
  26   1  -6      178.14      179.23      8.40 o 
  27   1  -6       58.42       55.11     16.66 o 
  28   1  -6        1.36        2.22      2.94 o 
   0   2  -6      965.55     1042.74     31.63 o 
   1   2  -6      833.13      809.55     28.60 o 
   2   2  -6       45.28       49.18      2.92 o 
   3   2  -6      128.90      137.69      6.45 o 
   4   2  -6      660.51      644.62     24.99 o 
   5   2  -6      433.56      428.01     14.31 o 
   6   2  -6       95.20      102.67      3.54 o 
   7   2  -6     1286.41     1295.05     19.83 o 
   8   2  -6      232.43      238.09      5.55 o 
   9   2  -6       79.65       80.02      2.42 o 
  10   2  -6      193.50      192.05      5.76 o 
  11   2  -6      175.32      159.54      4.19 o 
  12   2  -6      457.77      414.34      6.34 o 
  13   2  -6       61.22       61.01      3.02 o 
  14   2  -6      659.45      662.01     17.32 o 
  15   2  -6      129.71      106.08      6.96 o 
  16   2  -6       90.26       87.56      2.96 o 
  17   2  -6      145.60      127.12      7.15 o 
  18   2  -6      393.34      386.31     14.93 o 
  19   2  -6       45.56       48.75      5.70 o 
  20   2  -6       25.17       21.61      7.14 o 
  21   2  -6      194.59      199.13      8.15 o 
  22   2  -6       18.44       15.46      4.46 o 
  23   2  -6       30.39       27.52      6.74 o 
  24   2  -6      140.98      136.53      5.99 o 
  25   2  -6      398.36      418.01     16.53 o 
  26   2  -6       51.42       59.85      7.18 o 
   0   3  -6      369.30      404.95     15.16 o 
   1   3  -6      652.57      628.60     15.73 o 
   2   3  -6      709.87      698.04     19.60 o 
   3   3  -6       91.47       95.60      6.69 o 
   4   3  -6      556.03      515.42     12.97 o 
   5   3  -6      377.71      368.88      6.08 o 
   6   3  -6      673.69      694.86     17.83 o 
   7   3  -6      218.49      210.94      8.51 o 
   8   3  -6       17.00       13.86      1.65 o 
   9   3  -6     1948.16     2029.91     70.11 o 
  10   3  -6        6.80        7.13      3.64 o 
  11   3  -6      746.84      751.20     25.91 o 
  12   3  -6       18.14       18.27      4.15 o 
  13   3  -6      139.14      146.14      8.52 o 
  14   3  -6       23.77       23.31      6.06 o 
  15   3  -6      382.44      389.04     10.96 o 
  16   3  -6       65.34       70.88      7.24 o 
  17   3  -6      194.14      202.59      8.50 o 
  18   3  -6       11.35       14.77      4.49 o 
  19   3  -6       44.44       44.10     11.47 o 
  20   3  -6        0.47        1.06      1.96 o 
  21   3  -6       46.13       35.52     10.03 o 
  22   3  -6      113.55      113.15      5.21 o 
   0   4  -6       42.24       39.82      5.93 o 
   1   4  -6      587.76      533.05     25.91 o 
   2   4  -6      357.74      354.17     14.34 o 
   3   4  -6      247.38      259.51     12.13 o 
   4   4  -6       35.17       47.56      6.27 o 
   5   4  -6       31.89       30.75     10.92 o 
   6   4  -6      530.68      524.31     23.92 o 
   7   4  -6      968.01      993.90     49.77 o 
   8   4  -6      226.58      226.92     15.45 o 
   9   4  -6      415.41      427.97     25.32 o 
  10   4  -6       41.48       28.86     10.33 o 
  11   4  -6      372.36      405.73     22.27 o 
  12   4  -6      152.35      169.58      8.63 o 
  13   4  -6      288.09      286.56     16.42 o 
  14   4  -6       34.94       33.50      9.82 o 
  15   4  -6      152.22      132.65      9.91 o 
  16   4  -6       75.70       85.13      6.90 o 
  17   4  -6      294.89      293.53     14.39 o 
   0   5  -6      170.31      169.78     13.26 o 
   1   5  -6      206.87      212.16     19.71 o 
   2   5  -6      646.21      645.41     25.33 o 
   3   5  -6       38.87       37.85     23.02 o 
   2   0  -5      314.51      364.73     14.77 o 
   4   0  -5     1631.31     1534.58     26.92 o 
   6   0  -5     5544.84     5393.05     62.80 o 
   8   0  -5     2913.76     3175.65     39.71 o 
  10   0  -5     4309.86     4193.00     44.57 o 
  12   0  -5     2092.81     2039.58     51.14 o 
  14   0  -5      403.05      381.16     12.80 o 
  16   0  -5       47.59       48.17      3.11 o 
  18   0  -5      555.53      593.61      9.07 o 
  20   0  -5       10.90       11.10      3.07 o 
  22   0  -5       96.77       96.21      4.71 o 
  24   0  -5      551.08      584.20     27.09 o 
  26   0  -5      380.40      409.26     40.76 o 
  28   0  -5      523.07      583.53     37.26 o 
   1   1  -5      125.16      116.55      6.77 o 
   2   1  -5     3012.22     2948.30     79.51 o 
   3   1  -5     1370.09     1444.70     20.38 o 
   4   1  -5     2875.80     2725.23     32.41 o 
   5   1  -5     1063.12     1080.27     19.76 o 
   6   1  -5     3438.60     3304.25     50.96 o 
   7   1  -5       72.04       68.19      6.23 o 
   8   1  -5     1741.87     1674.50     19.62 o 
   9   1  -5      611.61      646.98      8.82 o 
  10   1  -5      181.58      177.00      5.15 o 
  11   1  -5      306.97      292.82      7.13 o 
  12   1  -5      809.15      792.62     14.72 o 
  13   1  -5       27.60       32.48      5.44 o 
  14   1  -5      617.82      613.86      9.34 o 
  15   1  -5       68.41       73.36      2.89 o 
  16   1  -5      164.83      174.62      4.16 o 
  17   1  -5       46.26       39.58      2.09 o 
  18   1  -5      588.78      624.04     15.72 o 
  19   1  -5     1187.73     1204.03     39.20 o 
  20   1  -5      206.82      208.57      9.90 o 
  21   1  -5      196.69      204.86      8.61 o 
  22   1  -5      380.70      402.24     13.41 o 
  23   1  -5      234.00      232.36      9.22 o 
  24   1  -5      193.41      197.73      9.69 o 
  25   1  -5       84.56       80.77      7.78 o 
  26   1  -5      122.85      114.83      6.20 o 
  27   1  -5       59.03       59.78      6.67 o 
  28   1  -5      154.71      155.54      9.34 o 
   1   2  -5      654.46      674.52     22.11 o 
   2   2  -5      476.91      473.77     18.27 o 
   3   2  -5     1446.92     1526.22     41.33 o 
   4   2  -5      897.00      912.13     15.90 o 
   5   2  -5     1321.97     1292.34     25.44 o 
   6   2  -5      247.76      237.22     10.03 o 
   7   2  -5     1394.61     1376.78     18.28 o 
   8   2  -5      154.05      150.65      5.08 o 
   9   2  -5      215.16      217.67      5.02 o 
  10   2  -5      560.09      553.45      8.08 o 
  11   2  -5     1145.08     1133.72     25.65 o 
  12   2  -5      343.89      344.62      6.57 o 
  13   2  -5     1186.31     1188.71     15.40 o 
  14   2  -5       34.73       34.79      4.80 o 
  15   2  -5     1928.51     1981.31     32.36 o 
  16   2  -5      269.37      253.49     13.74 o 
  17   2  -5       14.87       15.57      5.08 o 
  18   2  -5      744.76      767.18     23.25 o 
  19   2  -5      272.00      256.96     10.70 o 
  20   2  -5      515.15      483.56     15.55 o 
  21   2  -5      416.29      386.76     11.82 o 
  22   2  -5      316.81      309.82      9.52 o 
  23   2  -5      107.00      109.92      6.63 o 
  24   2  -5       99.04       98.41      5.01 o 
  25   2  -5       15.71       15.72      4.90 o 
  26   2  -5       99.22      107.54      6.44 o 
  27   2  -5      134.32      128.02      6.84 o 
   1   3  -5      802.51      809.90     20.58 o 
   2   3  -5      175.68      180.77      8.17 o 
   3   3  -5      925.40      988.30     60.03 o 
   4   3  -5      250.60      243.13     10.73 o 
   5   3  -5      702.19      695.21     12.37 o 
   6   3  -5       36.27       51.26      4.47 o 
   7   3  -5      551.70      555.16     12.09 o 
   8   3  -5      867.04      852.15     17.20 o 
   9   3  -5      175.02      173.88      7.42 o 
  10   3  -5      207.05      194.46     20.33 o 
  11   3  -5      265.78      279.75     14.20 o 
  12   3  -5      796.18      831.41     28.61 o 
  13   3  -5     1015.27     1060.32     41.47 o 
  14   3  -5      119.53      113.75      8.42 o 
  15   3  -5      151.27      153.20      7.43 o 
  16   3  -5      116.86      120.83      7.52 o 
  17   3  -5       59.83       71.62      5.20 o 
  18   3  -5        7.94        8.46      4.30 o 
  19   3  -5      147.21      168.80      6.97 o 
  20   3  -5       46.68       36.65     10.97 o 
  21   3  -5      420.05      401.80     17.14 o 
  22   3  -5       66.79       73.36      8.17 o 
  23   3  -5       87.88       75.50      6.96 o 
  24   3  -5       52.49       52.07      6.34 o 
   1   4  -5       67.21       68.11      6.03 o 
   2   4  -5      209.61      205.90     11.61 o 
   3   4  -5     1322.12     1371.30     33.00 o 
   4   4  -5      278.65      301.87     16.07 o 
   5   4  -5      179.85      184.46     14.07 o 
   6   4  -5       70.79       73.09      6.21 o 
   7   4  -5      390.53      389.58     12.92 o 
   8   4  -5       30.90       36.21     13.26 o 
   9   4  -5      190.98      187.21     16.31 o 
  10   4  -5        0.07        1.46      1.59 o 
  11   4  -5      219.01      241.45      8.93 o 
  12   4  -5       50.74       46.53      3.32 o 
  13   4  -5      572.00      567.94     24.38 o 
  14   4  -5      294.05      335.67     16.25 o 
  15   4  -5      742.38      731.61     29.05 o 
  16   4  -5       72.67       73.54      4.65 o 
  17   4  -5       67.34       57.32      5.31 o 
  18   4  -5        3.82        5.68      2.94 o 
   1   5  -5      113.77      112.88     11.71 o 
   2   5  -5       28.70       24.57     12.62 o 
   3   5  -5      118.23      120.66      9.33 o 
   4   5  -5      184.90      187.42     12.13 o 
   5   5  -5       47.93       59.88      7.38 o 
   6   5  -5       47.29       35.91     17.48 o 
   7   5  -5       61.99       43.69     23.10 o 
   8   5  -5        1.51        2.39      4.36 o 
   0   0  -4     6164.43     6274.45    100.23 o 
   2   0  -4    11698.40    10637.62    503.64 o 
   4   0  -4     2698.42     2683.04     45.31 o 
   6   0  -4     3657.73     3665.15     31.09 o 
   8   0  -4      853.69      838.99     20.95 o 
  10   0  -4     4100.33     4222.89     88.66 o 
  12   0  -4      696.70      757.84     12.02 o 
  14   0  -4       46.41       52.11      3.18 o 
  16   0  -4     3175.10     3097.26     60.81 o 
  18   0  -4     1280.83     1312.63     19.11 o 
  20   0  -4       57.52       59.89      3.72 o 
  22   0  -4     1554.27     1593.82     52.47 o 
  24   0  -4      187.75      193.44     12.12 o 
  26   0  -4      645.37      675.74     41.14 o 
  28   0  -4      162.68      141.58      9.80 o 
  30   0  -4      105.20       91.17     28.02 o 
   0   1  -4     1850.47     1821.81     21.43 o 
   1   1  -4     1868.64     1957.69     25.27 o 
   2   1  -4      269.13      259.08      3.92 o 
   3   1  -4     1840.11     1977.56     24.75 o 
   4   1  -4      213.35      207.72      4.31 o 
   5   1  -4     1713.08     1855.04     17.97 o 
   6   1  -4     2348.38     2431.55     32.76 o 
   7   1  -4      828.48      858.35      9.33 o 
   8   1  -4     2176.52     2171.03     29.38 o 
   9   1  -4       59.78       63.57      6.54 o 
  10   1  -4     1266.09     1315.89     18.71 o 
  11   1  -4      617.80      680.14      6.63 o 
  12   1  -4      198.52      188.31      4.56 o 
  13   1  -4       53.80       49.14      2.21 o 
  14   1  -4     1800.37     1826.15     54.73 o 
  15   1  -4      148.19      160.26      7.41 o 
  16   1  -4      211.57      203.45      8.14 o 
  17   1  -4      224.90      204.92      6.86 o 
  18   1  -4      728.01      711.99     19.92 o 
  19   1  -4      705.39      700.78     11.43 o 
  20   1  -4      486.38      497.84     14.61 o 
  21   1  -4       67.26       72.78      7.16 o 
  22   1  -4      566.67      541.82     16.68 o 
  23   1  -4      119.75      108.11      6.32 o 
  24   1  -4      347.14      355.90     10.13 o 
  25   1  -4      258.38      252.87     16.15 o 
  26   1  -4      415.78      413.84     19.12 o 
  27   1  -4      213.71      213.72     11.96 o 
  28   1  -4      209.78      223.41     11.35 o 
  29   1  -4       17.08       15.10     10.92 o 
   0   2  -4      660.51      678.64     11.72 o 
   1   2  -4      777.06      828.43     25.95 o 
   2   2  -4     3497.34     3438.10     84.92 o 
   3   2  -4      892.18      954.11     14.96 o 
   4   2  -4      602.75      610.55     15.07 o 
   5   2  -4      110.52       92.22      3.15 o 
   6   2  -4      337.28      358.99      7.99 o 
   7   2  -4      549.87      545.50     14.21 o 
   8   2  -4     1043.92     1068.57     31.88 o 
   9   2  -4      868.60      826.94     12.99 o 
  10   2  -4      257.13      276.09      9.02 o 
  11   2  -4      488.38      460.25     10.39 o 
  12   2  -4      584.36      562.32     10.46 o 
  13   2  -4       29.73       31.27      4.09 o 
  14   2  -4      276.45      250.89     11.61 o 
  15   2  -4      559.72      582.07     27.70 o 
  16   2  -4     1576.54     1594.74     34.18 o 
  17   2  -4      632.59      613.11     18.63 o 
  18   2  -4      187.46      194.07      6.66 o 
  19   2  -4       47.21       38.68      7.89 o 
  20   2  -4      210.49      196.99      7.75 o 
  21   2  -4      264.25      266.36     11.93 o 
  22   2  -4      451.59      435.05     17.66 o 
  23   2  -4      246.03      248.72     11.51 o 
  24   2  -4       14.87       15.17      3.93 o 
  25   2  -4       26.24       27.65      8.10 o 
  26   2  -4       62.44       60.12      5.94 o 
  27   2  -4      132.91      136.10     13.19 o 
  28   2  -4       22.99       22.32      5.76 o 
   0   3  -4      827.44      861.69     18.95 o 
   1   3  -4      590.62      605.55     11.99 o 
   2   3  -4       15.40       16.35      2.46 o 
   3   3  -4      262.66      282.56      6.57 o 
   4   3  -4       98.72      113.46      3.56 o 
   5   3  -4      102.85       91.35      3.71 o 
   6   3  -4      247.76      244.91      8.12 o 
   7   3  -4     3467.58     3348.76    144.96 o 
   8   3  -4      793.71      792.65     21.97 o 
   9   3  -4      486.63      494.13     10.65 o 
  10   3  -4      279.08      289.77     24.74 o 
  11   3  -4     2641.32     2643.41     44.49 o 
  12   3  -4      189.21      206.77     11.30 o 
  13   3  -4       20.52       20.01      4.87 o 
  14   3  -4      330.80      342.46     13.54 o 
  15   3  -4       58.46       52.42      5.32 o 
  16   3  -4       27.69       23.05      4.69 o 
  17   3  -4      275.49      265.92      9.61 o 
  18   3  -4      362.11      374.92     10.72 o 
  19   3  -4      253.97      240.59      6.99 o 
  20   3  -4       27.05       23.11      6.56 o 
  21   3  -4      216.18      205.18      7.95 o 
  22   3  -4      162.34      162.28      6.70 o 
  23   3  -4      136.64      126.03      6.43 o 
  24   3  -4       49.82       49.03     16.55 o 
  25   3  -4      410.17      455.11     15.46 o 
   0   4  -4      505.99      538.28     27.55 o 
   1   4  -4      418.09      399.57     25.72 o 
   2   4  -4       32.26       27.34      8.57 o 
   3   4  -4      743.71      746.03     26.77 o 
   4   4  -4      536.19      527.27     20.19 o 
   5   4  -4      585.85      571.29     24.08 o 
   6   4  -4        4.06        6.70      4.35 o 
   7   4  -4      440.83      450.84     18.84 o 
   8   4  -4      190.29      195.67      8.52 o 
   9   4  -4      613.94      637.12     17.34 o 
  10   4  -4      349.21      359.17      9.50 o 
  11   4  -4      213.38      215.08      8.41 o 
  12   4  -4      274.50      280.93      9.54 o 
  13   4  -4       39.12       21.83      5.79 o 
  14   4  -4       70.57       68.23      4.33 o 
  15   4  -4       66.31       85.29      4.48 o 
  16   4  -4       84.06       87.10      7.39 o 
  17   4  -4      216.30      214.65     10.25 o 
  18   4  -4      166.94      165.03      6.82 o 
  19   4  -4      150.01      151.24      6.61 o 
  20   4  -4       71.20       59.82     14.55 o 
   0   5  -4      418.51      434.16     31.85 o 
   1   5  -4      464.22      458.41     34.00 o 
   2   5  -4       68.21       63.05      6.14 o 
   3   5  -4      216.02      204.60     14.92 o 
   4   5  -4        2.61        3.41      3.75 o 
   5   5  -4      280.96      302.61     20.48 o 
   6   5  -4      329.81      301.74     23.51 o 
   7   5  -4      399.80      417.28     27.40 o 
   8   5  -4        8.31        4.52      4.47 o 
   9   5  -4       99.20       99.46     10.51 o 
  10   5  -4      235.99      213.32     10.71 o 
   4   0  -3     2657.22     2608.50     29.70 o 
   6   0  -3     3655.56     3512.52     66.49 o 
   8   0  -3     1224.91     1229.83     20.37 o 
  10   0  -3      385.10      377.91      8.69 o 
  12   0  -3     3428.04     3044.05     37.12 o 
  14   0  -3      551.40      519.38     11.67 o 
  16   0  -3      821.25      823.22     11.81 o 
  18   0  -3      692.12      678.76     12.89 o 
  20   0  -3     3709.50     3776.26     75.99 o 
  22   0  -3       71.79       68.51      7.07 o 
  24   0  -3     1319.74     1372.38     66.63 o 
  26   0  -3     2012.94     2154.68     34.60 o 
  28   0  -3       77.77       63.74     32.07 o 
  30   0  -3      870.22      871.31     23.13 o 
   1   1  -3       98.78      105.19      1.87 o 
   2   1  -3      260.86      256.98      3.97 o 
   3   1  -3     2444.14     2333.72     16.75 o 
   4   1  -3      874.69      842.95     10.02 o 
   5   1  -3      103.42      111.16      3.08 o 
   6   1  -3     1877.57     1869.88     24.34 o 
   7   1  -3      153.40      142.30      2.99 o 
   8   1  -3     3314.19     3261.10     28.92 o 
   9   1  -3      477.75      495.90      9.63 o 
  10   1  -3     4986.93     4890.14     46.71 o 
  11   1  -3      208.37      212.77      4.89 o 
  12   1  -3      225.71      223.20      5.09 o 
  13   1  -3      583.76      667.80     17.73 o 
  14   1  -3     1563.00     1557.03     26.38 o 
  15   1  -3      701.11      695.62     17.90 o 
  16   1  -3      191.49      199.15      6.01 o 
  17   1  -3       44.05       45.54      4.58 o 
  18   1  -3      963.60      995.95     18.09 o 
  19   1  -3       35.95       31.91      8.68 o 
  20   1  -3       40.46       36.42     10.68 o 
  21   1  -3      139.92      146.93      9.35 o 
  22   1  -3     1195.89     1220.79     66.32 o 
  23   1  -3       13.54       13.72      5.17 o 
  24   1  -3       19.18       15.61      4.19 o 
  25   1  -3      208.84      204.96     10.68 o 
  26   1  -3      263.88      291.04     10.99 o 
  27   1  -3        0.05        0.91      2.17 o 
  28   1  -3      551.19      575.65     24.64 o 
  29   1  -3       24.36       20.26      6.91 o 
  30   1  -3      404.91      413.87     19.13 o 
   1   2  -3     1185.83     1174.42     32.74 o 
   2   2  -3      737.58      763.78     10.79 o 
   3   2  -3      528.93      531.50     12.99 o 
   4   2  -3     1185.66     1366.64     56.99 o 
   5   2  -3     1147.59     1116.00     17.54 o 
   6   2  -3     3194.10     3175.04     38.83 o 
   7   2  -3     1758.37     1891.93     33.38 o 
   8   2  -3     1186.03     1306.22     25.88 o 
   9   2  -3      642.23      669.07     13.81 o 
  10   2  -3      119.86      110.55      5.94 o 
  11   2  -3      132.36      161.26      6.66 o 
  12   2  -3      691.03      697.30     21.16 o 
  13   2  -3      530.71      524.84     18.77 o 
  14   2  -3       51.99       47.85      6.10 o 
  15   2  -3      289.86      288.98      6.90 o 
  16   2  -3       57.91       58.42      3.91 o 
  17   2  -3      103.47      104.38      4.72 o 
  18   2  -3      516.46      505.98     10.89 o 
  19   2  -3      304.42      294.56     12.47 o 
  20   2  -3       51.36       51.97      4.15 o 
  21   2  -3       51.70       45.92      5.63 o 
  22   2  -3      451.56      450.08     16.06 o 
  23   2  -3      305.79      311.25      9.43 o 
  24   2  -3      356.74      331.52     16.18 o 
  25   2  -3        2.20        1.14      2.35 o 
  26   2  -3       46.52       38.34     11.27 o 
  27   2  -3       28.02       26.80      9.70 o 
  28   2  -3       36.36       29.71     12.36 o 
   1   3  -3      262.14      267.19      6.66 o 
   2   3  -3       71.74       75.60      2.48 o 
   3   3  -3     1739.16     1624.94     33.25 o 
   4   3  -3      108.13       91.20      4.13 o 
   5   3  -3      654.18      652.21     12.47 o 
   6   3  -3      208.23      235.20      7.06 o 
   7   3  -3      479.04      489.68      9.71 o 
   8   3  -3      141.24      145.20      5.80 o 
   9   3  -3       34.34       33.05     11.16 o 
  10   3  -3       37.03       37.09      4.45 o 
  11   3  -3     1369.09     1361.27     39.86 o 
  12   3  -3      691.89      711.38     23.27 o 
  13   3  -3      185.22      186.91      8.18 o 
  14   3  -3      173.66      174.40      5.68 o 
  15   3  -3     1602.15     1699.36     42.74 o 
  16   3  -3        2.98        5.69      2.92 o 
  17   3  -3      161.86      157.81      8.28 o 
  18   3  -3       98.61       96.83      6.17 o 
  19   3  -3       42.34       38.29     10.36 o 
  20   3  -3       78.27       70.96      5.42 o 
  21   3  -3      149.10      166.99      7.49 o 
  22   3  -3      114.91      126.74      8.41 o 
  23   3  -3      149.87      161.39      6.73 o 
  24   3  -3       18.95       19.28      5.79 o 
  25   3  -3       20.97       18.40      7.27 o 
   1   4  -3      839.54      884.51     30.84 o 
   2   4  -3      351.54      349.51     13.74 o 
   3   4  -3      104.64      107.99      4.81 o 
   4   4  -3      188.28      175.97      9.29 o 
   5   4  -3      985.58      994.71     34.62 o 
   6   4  -3      214.19      214.14     13.96 o 
   7   4  -3       39.26       44.10      3.24 o 
   8   4  -3      148.02      148.36      6.65 o 
   9   4  -3       81.63       78.66      3.64 o 
  10   4  -3      122.44      117.60      5.91 o 
  11   4  -3      659.30      700.58     16.83 o 
  12   4  -3      166.78      178.14      7.26 o 
  13   4  -3      602.29      615.58     17.34 o 
  14   4  -3      104.10      116.88      5.88 o 
  15   4  -3       99.48       87.66      6.34 o 
  16   4  -3       25.74       31.43     11.18 o 
  17   4  -3      215.91      197.35      9.86 o 
  18   4  -3       78.93       80.83     10.10 o 
  19   4  -3      355.21      371.59     15.86 o 
  20   4  -3      150.02      148.52      9.10 o 
   1   5  -3       79.24       81.70      5.46 o 
   2   5  -3      271.13      252.98     18.40 o 
   3   5  -3      787.80      778.38     52.72 o 
   4   5  -3      254.36      242.71     18.19 o 
   5   5  -3       27.62       22.75      8.36 o 
   6   5  -3       13.81       10.21      4.36 o 
   7   5  -3      684.22      750.12     47.54 o 
   8   5  -3       15.01       13.74     13.76 o 
   9   5  -3       83.77       68.95     32.13 o 
  10   5  -3       73.24       62.15     32.64 o 
  11   5  -3       44.20       31.36     20.55 o 
  12   5  -3      115.92      103.33     13.64 o 
   2   0  -2      923.22      917.88     17.27 o 
   6   0  -2     5137.38     4726.58     61.10 o 
   8   0  -2      343.95      321.28      5.39 o 
  10   0  -2     1171.43     1071.37     20.05 o 
  12   0  -2     2073.64     2161.77     29.65 o 
  14   0  -2     1400.23     1401.95     31.97 o 
  16   0  -2     1134.40     1108.35     18.08 o 
  18   0  -2      597.05      621.07     11.98 o 
  20   0  -2      655.87      692.06     23.97 o 
  22   0  -2      266.23      248.01     13.02 o 
  24   0  -2      356.53      357.24     14.26 o 
  26   0  -2      868.13      876.45     25.21 o 
  28   0  -2      142.23      165.75     12.63 o 
  30   0  -2      155.30      184.51     14.69 o 
   1   1  -2     3541.30     3274.30     30.45 o 
   2   1  -2     6151.85     5833.12     50.07 o 
   3   1  -2     3832.86     3588.05     38.66 o 
   4   1  -2     4956.11     4685.91     37.75 o 
   5   1  -2      685.46      684.12      7.98 o 
   6   1  -2      677.86      645.47      8.00 o 
   7   1  -2     3072.06     3058.76     40.80 o 
   8   1  -2       78.65       69.90      1.51 o 
   9   1  -2      173.97      167.75      4.06 o 
  10   1  -2     1108.45     1172.08     12.47 o 
  11   1  -2      125.86      124.62      7.53 o 
  12   1  -2       66.03       65.58      2.02 o 
  13   1  -2      453.66      470.21      9.55 o 
  14   1  -2      688.62      701.60      9.31 o 
  15   1  -2      304.41      318.10      9.33 o 
  16   1  -2     1057.89     1052.48     15.30 o 
  17   1  -2      350.15      366.50      5.46 o 
  18   1  -2     1523.21     1526.74     20.42 o 
  19   1  -2      301.08      306.50      4.75 o 
  20   1  -2      805.25      774.78      9.50 o 
  21   1  -2        7.65        5.98      2.19 o 
  22   1  -2       33.69       35.36      2.08 o 
  23   1  -2      823.34      825.45     31.08 o 
  24   1  -2      119.51      112.16      6.44 o 
  25   1  -2       87.52       85.37      5.74 o 
  26   1  -2      269.92      280.74     10.24 o 
  27   1  -2       88.98       86.55      5.46 o 
  28   1  -2      250.18      236.87     12.51 o 
  29   1  -2       81.81       80.35      8.28 o 
  30   1  -2       32.01       29.96     10.52 o 
   0   2  -2      702.88      726.09     11.49 o 
   1   2  -2      485.04      490.93      9.97 o 
   2   2  -2      264.23      249.49      4.94 o 
   3   2  -2      566.66      613.19     12.08 o 
   4   2  -2      911.38      939.22     13.76 o 
   5   2  -2     1648.00     1701.23     25.42 o 
   6   2  -2      273.86      280.02      7.59 o 
   7   2  -2     1769.05     1694.59     18.51 o 
   8   2  -2      791.19      819.44     11.54 o 
   9   2  -2     4717.26     4682.99    168.32 o 
  10   2  -2      712.79      738.84     26.28 o 
  11   2  -2     1145.66     1153.19     15.58 o 
  12   2  -2       35.26       39.19      3.26 o 
  13   2  -2      147.87      157.58      5.39 o 
  14   2  -2      473.49      484.26     10.58 o 
  15   2  -2      727.41      707.02     12.68 o 
  16   2  -2      346.90      344.93      8.08 o 
  17   2  -2      347.51      344.33      6.98 o 
  18   2  -2      226.92      211.23      6.86 o 
  19   2  -2      355.32      362.01     11.91 o 
  20   2  -2      233.20      220.46     12.17 o 
  21   2  -2       84.98       81.92      5.16 o 
  22   2  -2       10.72       12.36      2.82 o 
  23   2  -2      136.70      123.26      6.15 o 
  24   2  -2      155.75      159.54      9.09 o 
  25   2  -2      322.42      325.44     13.24 o 
  26   2  -2      104.17      102.89      6.26 o 
  27   2  -2      209.65      230.55     11.13 o 
  28   2  -2      170.05      182.16      7.25 o 
  29   2  -2       47.17       34.23     12.27 o 
   0   3  -2      770.67      752.17     23.20 o 
   1   3  -2      675.21      650.27     16.71 o 
   2   3  -2      209.35      220.83      6.19 o 
   3   3  -2      373.90      396.55     12.17 o 
   4   3  -2      250.79      278.58      7.89 o 
   5   3  -2      115.31      115.33      4.08 o 
   6   3  -2      549.19      560.21     13.06 o 
   7   3  -2      647.84      617.07     11.94 o 
   8   3  -2      183.28      190.85      6.53 o 
   9   3  -2      522.38      511.92      9.81 o 
  10   3  -2      456.51      435.01     12.19 o 
  11   3  -2      337.23      365.67      8.01 o 
  12   3  -2     1148.88     1160.77     17.47 o 
  13   3  -2      549.40      546.95     11.14 o 
  14   3  -2      116.83      110.24      7.37 o 
  15   3  -2      490.51      454.01     14.81 o 
  16   3  -2       83.96       77.95      6.34 o 
  17   3  -2      594.60      595.56     24.88 o 
  18   3  -2       97.45       95.68      8.18 o 
  19   3  -2      282.05      284.90     11.23 o 
  20   3  -2       10.03        9.60      3.83 o 
  21   3  -2       61.35       56.66      7.06 o 
  22   3  -2      209.87      195.51      6.92 o 
  23   3  -2      255.05      262.93     12.63 o 
  24   3  -2      195.84      203.04     11.18 o 
  25   3  -2      638.06      643.65     24.56 o 
  26   3  -2       75.30       76.60      7.57 o 
   0   4  -2      253.49      256.34     18.36 o 
   1   4  -2      583.39      649.41     23.27 o 
   2   4  -2      189.60      188.05      7.27 o 
   3   4  -2      262.91      255.46     12.52 o 
   4   4  -2      307.01      322.99     15.51 o 
   5   4  -2      341.24      348.53     13.93 o 
   6   4  -2      141.88      140.39      7.43 o 
   7   4  -2      357.34      359.83     13.00 o 
   8   4  -2      515.83      518.78     13.85 o 
   9   4  -2      521.12      529.04     17.71 o 
  10   4  -2      153.74      169.97     12.54 o 
  11   4  -2     1129.88     1166.44     77.61 o 
  12   4  -2       60.84       60.92      9.83 o 
  13   4  -2      379.46      392.35     11.49 o 
  14   4  -2       11.96       11.62      3.25 o 
  15   4  -2      217.12      224.79      9.81 o 
  16   4  -2      224.19      218.23     12.71 o 
  17   4  -2      608.36      626.64     27.38 o 
  18   4  -2        6.25        8.62      4.87 o 
  19   4  -2      264.31      271.96     18.85 o 
  20   4  -2       20.26       21.20      6.43 o 
  21   4  -2        7.95       10.33      4.53 o 
   1   5  -2       86.27       91.39     35.50 o 
   2   5  -2      184.01      183.86     11.27 o 
   3   5  -2      216.87      209.17     20.03 o 
   4   5  -2       77.54       81.14     10.29 o 
   5   5  -2        9.07        6.55      3.82 o 
   6   5  -2      149.80      150.91     14.69 o 
   7   5  -2      387.94      380.42     29.64 o 
   8   5  -2      307.88      298.56     22.81 o 
   9   5  -2      162.26      155.85     11.96 o 
  10   5  -2       93.80       96.20     10.76 o 
  11   5  -2       42.28       50.67      9.55 o 
  12   5  -2       31.11       24.04     10.78 o 
  13   5  -2        6.36        9.31      5.63 o 
   4   0  -1     2337.31     2131.29     26.24 o 
   6   0  -1     1555.68     1503.19     17.68 o 
   8   0  -1     6366.80     5823.50     41.36 o 
  10   0  -1     3682.70     3606.59     38.34 o 
  12   0  -1      767.21      783.31     10.80 o 
  14   0  -1     2223.20     2257.72     24.36 o 
  16   0  -1      747.34      745.96     15.40 o 
  18   0  -1       40.09       30.79      2.83 o 
  20   0  -1     1794.40     1824.53     35.09 o 
  22   0  -1     1151.26     1172.98     23.73 o 
  24   0  -1      499.65      491.73     19.11 o 
  26   0  -1      218.95      217.04     11.74 o 
  28   0  -1      307.05      354.50     29.31 o 
  30   0  -1       51.10       55.61     27.97 o 
   1   1  -1     3219.18     2869.13     20.63 o 
   2   1  -1     1118.65     1178.08     23.96 o 
   3   1  -1     4762.65     4394.98     32.60 o 
   5   1  -1     1547.79     1483.83     20.76 o 
   6   1  -1     3254.33     3122.17     37.58 o 
   7   1  -1     1837.58     1874.88     27.15 o 
   8   1  -1     2977.15     2847.52     51.12 o 
   9   1  -1      149.86      150.47      2.79 o 
  10   1  -1     1860.97     1816.96     16.78 o 
  11   1  -1       57.21       62.34      2.30 o 
  12   1  -1     3553.46     3752.93     76.42 o 
  13   1  -1      814.04      769.98      9.39 o 
  14   1  -1      442.82      417.78      7.56 o 
  15   1  -1      394.36      401.48      8.82 o 
  16   1  -1      111.53      113.01      3.43 o 
  17   1  -1      451.67      464.23      6.77 o 
  18   1  -1       18.57       20.05      2.71 o 
  19   1  -1      619.68      613.26      9.31 o 
  20   1  -1     1887.81     1820.17     22.75 o 
  21   1  -1      325.42      316.90      7.34 o 
  22   1  -1      246.70      244.19      9.72 o 
  23   1  -1      204.70      217.29      7.69 o 
  24   1  -1      178.77      195.56      8.27 o 
  25   1  -1      214.27      202.16      9.50 o 
  26   1  -1      363.23      358.69     12.92 o 
  27   1  -1       48.02       49.44     11.10 o 
  28   1  -1      158.51      164.72      6.36 o 
  29   1  -1      112.36      118.96      6.53 o 
  30   1  -1      183.02      191.89      7.70 o 
   1   2  -1      357.05      397.55      7.05 o 
   2   2  -1      219.07      250.18      4.56 o 
   3   2  -1     1859.94     1671.00     20.51 o 
   4   2  -1     2796.05     2861.15     44.83 o 
   5   2  -1     1725.24     1711.17     21.11 o 
   6   2  -1      440.84      432.79     10.92 o 
   7   2  -1       43.58       45.32      2.09 o 
   8   2  -1     2950.05     2937.88     43.68 o 
   9   2  -1       65.88       71.23      2.93 o 
  10   2  -1      982.27     1009.09     10.62 o 
  11   2  -1     2017.67     1908.37     45.71 o 
  12   2  -1      839.88      833.53     35.72 o 
  13   2  -1      992.94      914.98     13.75 o 
  14   2  -1      642.42      651.57     11.75 o 
  15   2  -1      696.45      695.99     15.97 o 
  16   2  -1      127.93      115.90      4.53 o 
  17   2  -1      405.22      410.56      8.87 o 
  18   2  -1      193.13      194.93      6.18 o 
  19   2  -1      208.03      222.09     12.77 o 
  20   2  -1      170.71      172.94      7.89 o 
  21   2  -1      410.88      394.97     12.75 o 
  22   2  -1      241.26      236.78     10.87 o 
  23   2  -1      187.94      186.00     12.26 o 
  24   2  -1       12.55       11.14      4.08 o 
  25   2  -1        3.18        9.12      3.36 o 
  26   2  -1      132.33      129.47      7.80 o 
  27   2  -1      103.63      105.28      5.98 o 
  28   2  -1      267.38      247.20     11.50 o 
  29   2  -1      294.40      341.25     12.40 o 
   1   3  -1     2053.45     2064.21     37.45 o 
   2   3  -1       30.66       34.42      2.35 o 
   3   3  -1      448.84      433.22     13.31 o 
   4   3  -1      636.24      713.43     19.97 o 
   5   3  -1     2354.43     2361.61     78.90 o 
   6   3  -1      111.06      122.50      4.02 o 
   7   3  -1       23.49       30.24      2.43 o 
   8   3  -1      419.39      406.44      7.54 o 
   9   3  -1      289.34      303.19      6.83 o 
  10   3  -1      191.04      195.17      6.37 o 
  11   3  -1       90.21       90.33      5.60 o 
  12   3  -1      555.20      563.76     11.57 o 
  13   3  -1     1684.77     1744.09    100.72 o 
  14   3  -1      822.16      909.13     37.06 o 
  15   3  -1      259.94      247.93     11.90 o 
  16   3  -1      654.45      653.89     20.21 o 
  17   3  -1      187.11      163.37      7.84 o 
  18   3  -1        8.23        7.03      3.62 o 
  19   3  -1      573.76      542.23     19.96 o 
  20   3  -1       33.26       29.56      8.67 o 
  21   3  -1      291.42      291.09     12.61 o 
  22   3  -1       12.42       12.14      5.14 o 
  23   3  -1      380.00      384.60     17.95 o 
  24   3  -1       69.80       66.47     11.97 o 
  25   3  -1        6.33        2.74      2.72 o 
  26   3  -1      140.27      154.51      6.37 o 
   1   4  -1      446.81      462.67     16.64 o 
   2   4  -1      229.41      211.24     15.23 o 
   3   4  -1     1382.06     1425.74     50.41 o 
   4   4  -1      229.69      202.31     14.55 o 
   5   4  -1      319.40      345.92     30.34 o 
   6   4  -1       19.59       18.90      3.34 o 
   7   4  -1      119.06      124.35      6.63 o 
   8   4  -1      141.98      137.07      7.51 o 
   9   4  -1      195.35      183.76      9.91 o 
  10   4  -1      115.62      120.83      7.62 o 
  11   4  -1       44.30       43.98      4.32 o 
  12   4  -1      187.00      187.23      8.93 o 
  13   4  -1      381.48      410.22     14.29 o 
  14   4  -1       60.89       56.28      6.24 o 
  15   4  -1      211.88      229.28     16.05 o 
  16   4  -1      171.55      164.44      8.06 o 
  17   4  -1      368.59      336.77     15.81 o 
  18   4  -1      197.16      171.81      8.11 o 
  19   4  -1      128.49      131.69      5.43 o 
  20   4  -1       41.95       40.56      7.03 o 
  21   4  -1      320.89      345.86     14.76 o 
   1   5  -1      193.29      197.20      7.72 o 
   2   5  -1      448.71      448.90     25.03 o 
   3   5  -1       31.08       33.46     10.17 o 
   4   5  -1       33.69       41.26     13.33 o 
   5   5  -1      325.21      336.63     19.37 o 
   6   5  -1      148.57      141.54      7.36 o 
   7   5  -1       92.73       80.28      5.16 o 
   8   5  -1      188.12      172.96      6.69 o 
   9   5  -1       17.20       14.65      6.73 o 
  10   5  -1       31.92       21.75      6.60 o 
  11   5  -1      144.15      154.56     13.14 o 
  12   5  -1      148.64      149.27      9.24 o 
  13   5  -1      181.54      194.33     16.26 o 
   2   0   0       84.40      104.77      3.60 o 
   6   0   0      636.32      610.85     10.27 o 
   8   0   0     7356.14     6930.80    155.37 o 
  10   0   0      938.05      852.35     35.68 o 
  12   0   0     1116.46     1221.80     21.41 o 
  14   0   0      997.31      942.79     11.17 o 
  16   0   0     1442.52     1590.04     46.78 o 
  18   0   0     5106.17     4979.45    289.77 o 
  20   0   0      212.22      248.16     12.35 o 
  22   0   0       61.24       81.98      7.43 o 
  24   0   0      203.94      216.21     11.24 o 
  26   0   0       43.82       41.34     14.34 o 
  28   0   0      407.56      405.29     22.33 o 
  30   0   0        6.49        4.51      5.62 o 
   0   1   0     8074.96     7705.11    120.53 o 
   1   1   0      971.95      997.52     10.89 o 
   2   1   0     2096.55     1958.89     12.50 o 
   3   1   0     1976.25     1913.07     32.23 o 
   4   1   0     6600.22     6197.30     63.30 o 
   5   1   0     6112.70     5802.47     64.78 o 
   6   1   0      314.58      314.40      4.40 o 
   7   1   0     1031.68     1054.55     14.50 o 
   8   1   0    10096.73     9259.06     64.04 o 
   9   1   0     1995.37     2028.20     29.90 o 
  10   1   0     7568.67     7597.84    100.82 o 
  11   1   0      407.55      453.14      9.44 o 
  12   1   0     2691.53     2676.42     50.35 o 
  13   1   0     1346.99     1453.74     16.35 o 
  14   1   0       65.43       70.67      2.72 o 
  15   1   0        0.28        1.44      0.62 o 
  16   1   0      810.15      834.28     12.24 o 
  17   1   0       68.84       68.59      2.91 o 
  18   1   0      237.34      265.21      6.24 o 
  19   1   0        7.14       15.67      2.75 o 
  20   1   0        3.83        4.08      1.20 o 
  21   1   0       32.26       28.59      2.23 o 
  22   1   0      222.32      209.03     10.83 o 
  23   1   0      619.26      610.66     18.01 o 
  24   1   0      108.83      106.72      5.18 o 
  25   1   0       23.55       19.86      4.95 o 
  26   1   0       65.66       65.33      6.73 o 
  27   1   0        0.03        1.63      2.62 o 
  28   1   0      225.22      248.57     12.59 o 
  29   1   0        8.61        4.51      3.00 o 
  30   1   0      331.02      361.54     14.69 o 
  31   1   0        0.78        5.38      3.45 o 
   0   2   0     2881.97     2699.27     28.42 o 
   1   2   0       38.61       43.19      1.07 o 
   2   2   0        2.42        5.26      0.80 o 
   3   2   0      817.00      859.47      7.79 o 
   4   2   0      147.43      185.60      3.59 o 
   5   2   0     1251.47     1256.61     16.05 o 
   6   2   0     2402.26     2401.04     21.57 o 
   7   2   0       49.13       35.03      1.49 o 
   8   2   0     3866.07     4102.89     75.28 o 
   9   2   0     1023.39     1077.41      9.65 o 
  10   2   0     1127.28     1181.57     15.26 o 
  11   2   0      133.92      149.61      3.75 o 
  12   2   0       93.35       90.62      3.25 o 
  13   2   0     1581.76     1533.25     22.46 o 
  14   2   0     1111.10     1125.65     16.78 o 
  15   2   0      448.00      417.80      6.70 o 
  16   2   0      357.96      347.27      5.23 o 
  17   2   0      188.28      173.56      4.62 o 
  18   2   0     1306.69     1371.44     28.62 o 
  19   2   0        0.46        1.09      0.80 o 
  20   2   0      983.03     1046.89     26.24 o 
  21   2   0       55.55       24.40     13.49 o 
  22   2   0      188.58      176.81     10.34 o 
  23   2   0       97.16       88.73      7.68 o 
  24   2   0       98.15      104.86      6.89 o 
  25   2   0      523.44      548.52     19.66 o 
  26   2   0      199.95      197.47      8.70 o 
  27   2   0        0.22        0.03      3.21 o 
  28   2   0        8.09        5.20      3.97 o 
  29   2   0        5.66        6.70      2.41 o 
   0   3   0      881.96      973.08     19.48 o 
   1   3   0      105.99      100.64      4.76 o 
   2   3   0      460.59      434.53     12.09 o 
   3   3   0     1118.05     1193.55     17.12 o 
   4   3   0      103.33      106.44      6.14 o 
   5   3   0      349.64      364.55     10.51 o 
   6   3   0       69.97       71.15      3.08 o 
   7   3   0        0.13        0.50      0.54 o 
   8   3   0        8.12       13.05      1.80 o 
   9   3   0     1506.02     1383.89     19.13 o 
  10   3   0      330.45      335.91      4.81 o 
  11   3   0      138.78      150.13      3.31 o 
  12   3   0      104.99       92.70      2.48 o 
  13   3   0      327.09      335.14      7.22 o 
  14   3   0       44.32       38.44      2.33 o 
  15   3   0     1892.08     1901.49     46.35 o 
  16   3   0      669.96      714.02     21.58 o 
  17   3   0      263.20      270.52      7.94 o 
  18   3   0      183.51      166.95      9.54 o 
  19   3   0       16.97       22.35      5.34 o 
  20   3   0        8.42        8.41      3.42 o 
  21   3   0      155.56      168.35      8.34 o 
  22   3   0       10.06       10.00      3.87 o 
  23   3   0      491.86      508.75     23.00 o 
  24   3   0       62.03       56.72      7.10 o 
  25   3   0      241.18      239.43     12.19 o 
  26   3   0       35.56       25.14      7.19 o 
   0   4   0       44.16       27.88      9.99 o 
   1   4   0      106.93       99.02      6.45 o 
   2   4   0      312.66      315.91     16.19 o 
   3   4   0      195.61      184.28     10.99 o 
   4   4   0      111.48      115.55      9.55 o 
   5   4   0       49.33       40.06     11.35 o 
   6   4   0      254.42      254.28     13.33 o 
   7   4   0     1380.93     1430.13    109.04 o 
   8   4   0      198.91      197.58     10.87 o 
   9   4   0       32.86       38.77      3.93 o 
  10   4   0      460.57      455.05     13.95 o 
  11   4   0       18.46       22.94      4.93 o 
  12   4   0        1.89        2.34      1.54 o 
  13   4   0      117.91      120.19      5.23 o 
  14   4   0       21.26       27.19      7.81 o 
  15   4   0     1018.00      952.23     29.33 o 
  16   4   0        0.02        2.38      2.72 o 
  17   4   0      132.12      140.10      6.54 o 
  18   4   0      231.34      213.45     10.47 o 
  19   4   0      119.59      116.56      5.20 o 
  20   4   0      212.37      215.30     10.22 o 
  21   4   0       78.08       74.14      5.54 o 
   0   5   0      407.87      398.36     31.74 o 
   1   5   0        9.44        6.50      3.18 o 
   2   5   0       45.64       49.84     18.25 o 
   3   5   0      364.38      351.04     19.85 o 
   4   5   0       52.96       45.64     14.88 o 
   5   5   0      380.19      396.03     23.12 o 
   6   5   0        7.30        5.64      4.20 o 
   7   5   0        8.45        4.70      2.12 o 
   8   5   0      183.17      181.66      9.86 o 
   9   5   0      563.93      574.47     23.24 o 
  10   5   0       87.70       84.12     10.43 o 
  11   5   0        2.31        3.27      6.03 o 
  12   5   0       31.19       26.57     16.86 o 
  13   5   0       12.12       13.37      9.20 o 
   4   0   1     2489.04     2264.50     27.18 o 
   6   0   1     1568.57     1473.64     36.29 o 
   8   0   1     6435.01     6118.32     48.60 o 
  10   0   1     3711.21     3639.44     61.18 o 
  12   0   1      779.94      782.07     30.34 o 
  14   0   1     2215.02     2366.83     42.67 o 
  16   0   1      738.77      681.36     36.40 o 
  18   0   1       36.82       33.72     10.64 o 
  20   0   1     1790.88     1831.71     58.10 o 
  22   0   1     1163.92     1275.55     33.41 o 
  24   0   1      518.00      516.59     19.54 o 
  26   0   1      226.40      219.79     11.20 o 
  28   0   1      308.20      320.12     27.72 o 
  30   0   1       54.41       49.36     21.30 o 
   1   1   1     3274.58     2978.58     20.50 o 
   2   1   1     1154.20     1155.63     10.33 o 
   3   1   1     4723.38     4403.57     42.92 o 
   5   1   1     1537.58     1506.57     15.90 o 
   6   1   1     3305.95     3168.01     23.89 o 
   7   1   1     1828.71     1850.96     16.79 o 
   8   1   1     2875.75     2887.03     38.18 o 
   9   1   1      153.46      148.83      3.15 o 
  10   1   1     1844.79     1802.85     27.47 o 
  11   1   1       60.96       64.33      2.62 o 
  12   1   1     3655.00     3757.18     72.45 o 
  13   1   1      801.52      765.56     27.92 o 
  14   1   1      451.00      434.78     10.70 o 
  15   1   1      393.18      429.97     10.45 o 
  16   1   1      110.84      111.32      6.23 o 
  17   1   1      447.20      454.15      9.26 o 
  18   1   1       18.93       25.44      7.29 o 
  19   1   1      607.91      587.01     15.43 o 
  20   1   1     1913.57     1857.71     65.27 o 
  21   1   1      326.12      301.67     15.58 o 
  22   1   1      251.11      255.22      9.59 o 
  23   1   1      198.62      206.86      7.93 o 
  24   1   1      176.45      197.48      7.38 o 
  25   1   1      213.44      194.68      8.19 o 
  26   1   1      349.14      358.09     10.78 o 
  27   1   1       46.72       46.60     10.18 o 
  28   1   1      154.92      161.20      8.06 o 
  29   1   1      113.19      108.36      8.56 o 
  30   1   1      176.34      198.34      8.19 o 
   1   2   1      377.35      441.48      7.42 o 
   2   2   1      228.08      256.97      4.62 o 
   3   2   1     1861.98     1691.57     16.68 o 
   4   2   1     2858.17     2838.41     35.73 o 
   5   2   1     1706.15     1670.50     19.01 o 
   6   2   1      447.27      439.52      7.76 o 
   7   2   1       38.70       44.41      1.73 o 
   8   2   1     2963.93     3004.46     31.18 o 
   9   2   1       64.31       70.28      2.27 o 
  10   2   1     1014.87     1019.26     12.10 o 
  11   2   1     2026.83     1964.96     23.48 o 
  12   2   1      833.19      847.34     19.67 o 
  13   2   1      981.60      897.53     11.67 o 
  14   2   1      662.55      650.37     10.04 o 
  15   2   1      675.83      637.35     10.34 o 
  16   2   1      126.80      119.12      5.02 o 
  17   2   1      401.01      397.09      6.28 o 
  18   2   1      184.82      184.68      5.22 o 
  19   2   1      210.06      215.88      7.34 o 
  20   2   1      165.64      168.86      4.32 o 
  21   2   1      406.29      391.31     10.55 o 
  22   2   1      228.06      229.17      9.33 o 
  23   2   1      184.75      163.81      8.72 o 
  24   2   1       12.25        7.02      5.24 o 
  25   2   1        3.08        5.93      2.69 o 
  26   2   1      130.08      120.52      7.97 o 
  27   2   1      103.64      104.10      5.91 o 
  28   2   1      270.93      269.61     15.73 o 
  29   2   1      300.76      323.86     11.50 o 
   1   3   1     2012.83     2069.88     25.78 o 
   2   3   1       30.18       33.00      1.88 o 
   3   3   1      439.89      428.36      9.47 o 
   4   3   1      627.56      687.46     16.88 o 
   5   3   1     2330.81     2363.98     31.63 o 
   6   3   1      112.84      120.91      4.38 o 
   7   3   1       21.04       26.05      1.95 o 
   8   3   1      432.85      421.67      6.41 o 
   9   3   1      287.12      292.79      5.18 o 
  10   3   1      190.63      189.34      4.55 o 
  11   3   1       85.35       85.36      2.73 o 
  12   3   1      541.87      537.62      7.81 o 
  13   3   1     1670.04     1688.60     26.24 o 
  14   3   1      814.00      869.61     15.21 o 
  15   3   1      267.33      244.91      8.42 o 
  16   3   1      655.16      667.88     18.38 o 
  17   3   1      178.89      162.85      6.61 o 
  18   3   1        8.15        4.51      3.06 o 
  19   3   1      600.08      575.83     24.76 o 
  20   3   1       33.37       32.83      8.15 o 
  21   3   1      288.74      283.32     11.62 o 
  22   3   1       11.27       10.86      4.10 o 
  23   3   1      380.33      377.84     17.48 o 
  24   3   1       68.44       68.28      7.99 o 
  25   3   1        6.47        3.41      3.34 o 
  26   3   1      145.28      155.91      6.32 o 
   1   4   1      439.75      432.59     12.60 o 
   2   4   1      232.77      219.48     13.71 o 
   3   4   1     1374.55     1438.02     41.80 o 
   4   4   1      226.74      212.90     12.44 o 
   5   4   1      316.25      315.05     13.23 o 
   6   4   1       19.96       18.97      6.34 o 
   7   4   1      111.87      111.49      6.68 o 
   8   4   1      140.00      145.59      5.74 o 
   9   4   1      194.10      179.77      6.99 o 
  10   4   1      114.35      116.36      5.47 o 
  11   4   1       45.80       44.73      4.69 o 
  12   4   1      187.64      192.29      7.20 o 
  13   4   1      382.09      375.72      9.24 o 
  14   4   1       63.20       58.50      3.60 o 
  15   4   1      220.25      231.19      7.93 o 
  16   4   1      173.44      179.19      9.38 o 
  17   4   1      369.15      344.63     16.45 o 
  18   4   1      196.45      167.81      5.87 o 
  19   4   1      126.13      130.27      5.65 o 
  20   4   1       42.79       57.90      5.97 o 
  21   4   1      324.24      371.86     12.41 o 
   1   5   1      191.81      192.65      7.73 o 
   2   5   1      454.37      458.50     25.22 o 
   3   5   1       32.46       14.87      6.80 o 
   4   5   1       33.37       40.07     13.77 o 
   5   5   1      328.69      358.79     20.39 o 
   6   5   1      154.86      134.04     13.58 o 
   7   5   1       94.57       83.47      6.00 o 
   8   5   1      188.96      177.24     12.82 o 
   9   5   1       16.96       13.78      8.55 o 
  10   5   1       30.73       30.70     16.81 o 
  11   5   1      142.13      149.00     53.72 o 
  12   5   1      141.87      122.68     29.71 o 
  13   5   1      183.36      199.66     18.34 o 
   2   0   2      876.38      860.87     18.62 o 
   6   0   2     5101.26     4796.20     56.04 o 
   8   0   2      352.04      323.76      5.37 o 
  10   0   2     1212.86     1114.84     21.62 o 
  12   0   2     2090.74     2178.65     30.64 o 
  14   0   2     1388.04     1407.06     28.55 o 
  16   0   2     1208.82     1175.50     35.88 o 
  18   0   2      632.92      640.10     17.91 o 
  20   0   2      669.61      749.96     31.09 o 
  22   0   2      256.45      253.56     14.35 o 
  24   0   2      350.51      343.60     21.14 o 
  26   0   2      838.70      874.38     71.45 o 
  28   0   2      138.79      131.55      9.61 o 
  30   0   2      158.57      152.09     14.40 o 
   1   1   2     3555.26     3232.65     43.43 o 
   2   1   2     6161.85     5770.93    113.92 o 
   3   1   2     3820.71     3486.49     24.04 o 
   4   1   2     4924.54     4587.21     31.90 o 
   5   1   2      677.50      666.00      8.65 o 
   6   1   2      646.79      624.87      8.68 o 
   7   1   2     3117.98     3140.69     28.61 o 
   8   1   2       74.39       69.40      2.16 o 
   9   1   2      164.95      156.64      3.54 o 
  10   1   2     1144.92     1215.00     13.72 o 
  11   1   2      132.21      129.72      3.73 o 
  12   1   2       68.18       68.27      2.26 o 
  13   1   2      448.34      463.63     12.46 o 
  14   1   2      673.10      701.70     10.41 o 
  15   1   2      305.75      313.03      8.34 o 
  16   1   2     1039.02     1047.08     16.25 o 
  17   1   2      347.94      357.06     26.39 o 
  18   1   2     1533.94     1562.35     30.68 o 
  19   1   2      292.56      290.76     12.62 o 
  20   1   2      817.55      796.37     23.81 o 
  21   1   2        6.93        5.99      2.69 o 
  22   1   2       30.96       21.81      7.37 o 
  23   1   2      834.95      798.17     23.79 o 
  24   1   2      119.71       94.13      4.25 o 
  25   1   2       88.37       88.28      6.09 o 
  26   1   2      261.09      275.84     12.88 o 
  27   1   2       92.52       90.44      5.05 o 
  28   1   2      253.72      243.03     11.40 o 
  29   1   2       82.69       71.18     18.92 o 
  30   1   2       29.89       21.77      9.55 o 
   0   2   2      696.40      727.32     12.38 o 
   1   2   2      470.69      462.40      8.28 o 
   2   2   2      281.77      271.61      5.04 o 
   3   2   2      564.22      604.59     10.40 o 
   4   2   2      945.67     1023.51     10.94 o 
   5   2   2     1649.66     1739.76     32.06 o 
   6   2   2      280.83      288.16      5.10 o 
   7   2   2     1791.70     1690.88     21.42 o 
   8   2   2      818.62      876.34      8.66 o 
   9   2   2     4680.24     4708.12     38.28 o 
  10   2   2      725.63      736.91      9.78 o 
  11   2   2     1160.06     1147.34     12.65 o 
  12   2   2       33.89       37.97      3.51 o 
  13   2   2      141.32      157.23      4.89 o 
  14   2   2      467.94      478.60      7.82 o 
  15   2   2      735.37      736.13     21.99 o 
  16   2   2      339.09      337.33      6.51 o 
  17   2   2      352.42      357.30      6.20 o 
  18   2   2      214.73      201.63      5.58 o 
  19   2   2      358.16      353.82     22.10 o 
  20   2   2      222.32      217.58      8.42 o 
  21   2   2       84.27       80.59      4.21 o 
  22   2   2       10.44        8.12      3.55 o 
  23   2   2      136.13      128.80      6.03 o 
  24   2   2      161.30      157.10     11.34 o 
  25   2   2      329.39      322.44     11.46 o 
  26   2   2      105.53       93.21      5.17 o 
  27   2   2      207.26      215.08     12.10 o 
  28   2   2      168.22      171.03      7.07 o 
  29   2   2       48.26       40.02     13.83 o 
   0   3   2      795.12      776.50     15.27 o 
   1   3   2      682.72      649.71     14.06 o 
   2   3   2      208.25      222.40      5.52 o 
   3   3   2      389.15      400.88      9.01 o 
   4   3   2      256.60      273.51      6.79 o 
   5   3   2      113.07      109.28      3.15 o 
   6   3   2      546.69      577.04      7.57 o 
   7   3   2      639.41      633.64      9.08 o 
   8   3   2      185.41      194.68      4.24 o 
   9   3   2      521.98      516.74      6.69 o 
  10   3   2      452.85      437.28      5.93 o 
  11   3   2      314.64      327.72      4.94 o 
  12   3   2     1140.20     1148.77     14.65 o 
  13   3   2      545.21      560.72     16.20 o 
  14   3   2      121.02      113.12      3.15 o 
  15   3   2      505.76      507.21     13.89 o 
  16   3   2       84.18       81.77      4.75 o 
  17   3   2      599.21      641.91     18.73 o 
  18   3   2       98.11      100.72      5.89 o 
  19   3   2      284.21      286.82      9.76 o 
  20   3   2       11.35        6.73      2.08 o 
  21   3   2       60.68       58.59      6.34 o 
  22   3   2      207.36      199.30      7.77 o 
  23   3   2      251.31      241.48     11.57 o 
  24   3   2      197.29      224.84     12.37 o 
  25   3   2      650.08      635.70     24.10 o 
  26   3   2       74.58       72.98      5.72 o 
   0   4   2      249.13      231.68     14.31 o 
   1   4   2      586.87      629.01     17.93 o 
   2   4   2      183.83      182.86      7.15 o 
   3   4   2      253.27      263.65     11.25 o 
   4   4   2      308.22      327.34     12.96 o 
   5   4   2      337.03      330.91      9.66 o 
   6   4   2      138.56      132.30      5.55 o 
   7   4   2      363.74      347.46     10.08 o 
   8   4   2      521.31      506.71     14.59 o 
   9   4   2      510.83      506.49     15.28 o 
  10   4   2      154.45      154.34      6.51 o 
  11   4   2     1134.27     1158.21     28.93 o 
  12   4   2       62.36       64.91      4.38 o 
  13   4   2      377.98      379.25      9.16 o 
  14   4   2       11.19        6.43      3.20 o 
  15   4   2      227.32      228.78      6.74 o 
  16   4   2      218.88      195.89      6.68 o 
  17   4   2      601.67      650.67     29.15 o 
  18   4   2        5.74        9.85      4.23 o 
  19   4   2      260.86      248.77     16.57 o 
  20   4   2       20.30       18.60     10.71 o 
  21   4   2        8.26        7.87      5.15 o 
   0   5   2      851.87      843.96     68.07 o 
   1   5   2       79.27       76.01      9.78 o 
   2   5   2      183.33      170.14      6.72 o 
   3   5   2      213.48      202.96      7.39 o 
   4   5   2       76.72       78.99      5.25 o 
   5   5   2        9.93        7.22      3.77 o 
   6   5   2      143.64      132.05      7.52 o 
   7   5   2      390.35      392.38     16.86 o 
   8   5   2      314.43      327.61     16.94 o 
   9   5   2      167.31      176.62     16.76 o 
  10   5   2       89.27       88.98      7.13 o 
  11   5   2       40.21       47.35      6.98 o 
  12   5   2       32.54       16.84     10.37 o 
  13   5   2        7.26       12.39     10.02 o 
   4   0   3     2664.60     2622.81     28.22 o 
   6   0   3     3669.78     3466.79     32.72 o 
   8   0   3     1159.39     1189.83     25.49 o 
  10   0   3      370.60      362.18      8.52 o 
  12   0   3     3344.44     3167.35     82.70 o 
  14   0   3      539.06      509.58     16.49 o 
  16   0   3      828.49      880.88     26.70 o 
  18   0   3      687.10      676.67     24.90 o 
  20   0   3     3725.20     3613.54     63.28 o 
  22   0   3       74.55       61.14      7.60 o 
  24   0   3     1314.80     1468.10     88.93 o 
  28   0   3       75.06       86.56      6.84 o 
  30   0   3      864.95      950.53     95.21 o 
   1   1   3      100.88      105.16      2.71 o 
   2   1   3      266.83      260.12      4.49 o 
   3   1   3     2464.14     2285.72     26.72 o 
   4   1   3      806.02      782.04     11.34 o 
   5   1   3      101.17      113.61      3.23 o 
   6   1   3     1900.39     1938.63     24.63 o 
   7   1   3      153.62      144.77      3.59 o 
   8   1   3     3395.14     3297.95     28.10 o 
   9   1   3      478.72      501.02     11.56 o 
  10   1   3     5034.47     4963.26     58.89 o 
  11   1   3      195.66      197.96      6.11 o 
  12   1   3      224.54      224.40      5.45 o 
  13   1   3      589.43      675.39     16.93 o 
  14   1   3     1523.09     1504.01     20.57 o 
  15   1   3      706.70      661.45     21.40 o 
  16   1   3      192.69      194.12      7.75 o 
  17   1   3       40.57       40.40     11.03 o 
  18   1   3      937.84      972.38     29.17 o 
  19   1   3       35.16       14.01      9.36 o 
  20   1   3       42.50       41.88      8.36 o 
  21   1   3      141.80      131.83      6.12 o 
  22   1   3     1159.17     1169.53     41.86 o 
  23   1   3       13.94       17.27      5.47 o 
  24   1   3       18.95       17.02      4.54 o 
  25   1   3      208.63      216.11      7.66 o 
  26   1   3      269.65      292.56      9.56 o 
  27   1   3        0.06        0.43      1.69 o 
  28   1   3      558.86      604.54     25.46 o 
  29   1   3       27.55       23.60      8.59 o 
  30   1   3      408.52      408.18     13.50 o 
   1   2   3     1152.55     1099.47     15.55 o 
   2   2   3      732.37      774.75     10.31 o 
   3   2   3      525.35      522.04      8.75 o 
   4   2   3     1174.52     1308.28     17.67 o 
   5   2   3     1177.23     1164.30     18.10 o 
   6   2   3     3162.89     3094.28     38.02 o 
   7   2   3     1749.74     1768.44     22.95 o 
   8   2   3     1155.13     1274.72      9.00 o 
   9   2   3      631.99      700.71     14.07 o 
  10   2   3      112.36      104.83      3.33 o 
  11   2   3      132.78      152.04      5.16 o 
  12   2   3      682.43      659.84     15.62 o 
  13   2   3      536.28      552.46     16.46 o 
  14   2   3       51.77       48.08      2.59 o 
  15   2   3      290.78      277.85      5.95 o 
  16   2   3       59.24       59.48      3.22 o 
  17   2   3       97.52       99.94      6.44 o 
  18   2   3      514.78      534.23      9.43 o 
  19   2   3      311.00      321.96     11.37 o 
  20   2   3       52.09       56.29      4.58 o 
  21   2   3       55.33       42.90      5.90 o 
  22   2   3      454.64      444.41     14.12 o 
  23   2   3      308.32      310.25      7.73 o 
  24   2   3      368.45      333.82     10.01 o 
  25   2   3        2.10        0.96      3.26 o 
  26   2   3       41.10       34.79     11.70 o 
  27   2   3       29.91       27.12      8.83 o 
  28   2   3       37.52       24.01      8.44 o 
   1   3   3      271.96      282.06      5.06 o 
   2   3   3       72.17       75.66      2.60 o 
   3   3   3     1716.02     1613.92     26.40 o 
   4   3   3      108.70       95.96      2.64 o 
   5   3   3      664.04      678.18      8.76 o 
   6   3   3      207.55      218.90      4.27 o 
   7   3   3      470.47      483.73      7.36 o 
   8   3   3      135.48      135.92      3.77 o 
   9   3   3       33.38       34.31      3.35 o 
  10   3   3       33.01       35.89      2.15 o 
  11   3   3     1364.84     1366.43     13.63 o 
  12   3   3      694.85      709.03      9.33 o 
  13   3   3      191.09      196.39      6.33 o 
  14   3   3      179.12      175.75      5.19 o 
  15   3   3     1599.34     1634.48     38.98 o 
  16   3   3        2.77        5.16      3.16 o 
  17   3   3      167.08      169.68      7.57 o 
  18   3   3       98.14      104.72      5.94 o 
  19   3   3       40.97       33.79      6.99 o 
  20   3   3       79.11       70.42      3.83 o 
  21   3   3      155.08      165.71      7.44 o 
  22   3   3      117.82      128.88      8.04 o 
  23   3   3      154.32      156.76      5.87 o 
  24   3   3       17.40       12.45      4.12 o 
  25   3   3       21.32       16.69      6.21 o 
   1   4   3      828.78      872.84     21.76 o 
   2   4   3      354.14      331.40      9.89 o 
   3   4   3      106.28      104.84      6.31 o 
   4   4   3      185.28      180.73      9.60 o 
   5   4   3      976.86      978.75     21.25 o 
   6   4   3      215.96      211.84      6.89 o 
   7   4   3       37.72       40.12      3.66 o 
   8   4   3      149.90      146.72      7.08 o 
   9   4   3       85.83       87.47      3.10 o 
  10   4   3      124.15      114.79      5.92 o 
  11   4   3      652.93      651.52     22.55 o 
  12   4   3      169.37      165.58      8.66 o 
  13   4   3      613.60      653.85     20.08 o 
  14   4   3       99.46      103.35      6.14 o 
  15   4   3      102.72       97.81      4.88 o 
  16   4   3       26.48       39.86      5.95 o 
  17   4   3      208.75      198.55      9.69 o 
  18   4   3       78.59       75.31      6.80 o 
  19   4   3      361.88      426.50     26.10 o 
  20   4   3      151.56      158.34     20.51 o 
   1   5   3       83.85       89.15      6.09 o 
   2   5   3      275.54      273.40     12.63 o 
   3   5   3      775.06      787.84     18.22 o 
   4   5   3      249.82      251.09     11.10 o 
   5   5   3       28.56       18.27      5.28 o 
   6   5   3       14.16        3.76      3.65 o 
   7   5   3      678.18      693.07     31.39 o 
   8   5   3       13.86       15.03      7.35 o 
   9   5   3       83.72       82.06      7.64 o 
  10   5   3       74.58       73.01      9.26 o 
  11   5   3       47.03       41.37     13.45 o 
  12   5   3      117.84      115.96      7.21 o 
   0   0   4     6218.48     5986.58     95.18 o 
   2   0   4    11632.30    11003.11    520.57 o 
   4   0   4     2744.16     2768.91     86.29 o 
   6   0   4     3611.94     3643.79     58.10 o 
   8   0   4      849.03      818.83     10.86 o 
  10   0   4     4135.75     4074.86     46.39 o 
  12   0   4      699.46      730.93     21.03 o 
  14   0   4       41.47       45.34      4.47 o 
  16   0   4     3141.58     3047.43     63.60 o 
  18   0   4     1273.33     1401.73     40.66 o 
  20   0   4       56.56       53.51     18.46 o 
  22   0   4     1587.91     1562.37     62.64 o 
  24   0   4      196.25      215.84     11.40 o 
  26   0   4      644.19      646.52     43.32 o 
  28   0   4      172.63      176.65      7.69 o 
  30   0   4      109.67      122.88     10.04 o 
   0   1   4     1852.88     1779.18     23.40 o 
   1   1   4     1858.89     1892.45     52.62 o 
   2   1   4      272.42      262.67      8.65 o 
   3   1   4     1826.08     1909.91     24.82 o 
   4   1   4      197.94      193.33      4.66 o 
   5   1   4     1701.33     1858.71     35.28 o 
   6   1   4     2292.49     2344.35     24.12 o 
   7   1   4      800.52      841.72     11.83 o 
   8   1   4     2177.47     2259.81     37.50 o 
   9   1   4       58.39       59.37      2.15 o 
  10   1   4     1288.80     1323.18     23.83 o 
  11   1   4      614.00      670.11      8.22 o 
  12   1   4      194.20      180.97      4.32 o 
  13   1   4       52.92       53.09      2.84 o 
  14   1   4     1822.02     1851.14     22.15 o 
  15   1   4      148.16      164.45      5.73 o 
  16   1   4      203.81      196.03      5.89 o 
  17   1   4      220.23      179.55     11.57 o 
  18   1   4      774.83      739.16     14.97 o 
  19   1   4      714.00      710.02     19.18 o 
  20   1   4      489.66      491.78     13.70 o 
  21   1   4       69.72       67.96      6.96 o 
  22   1   4      560.53      560.58     15.52 o 
  23   1   4      121.01      120.48      8.39 o 
  24   1   4      344.80      349.11      9.26 o 
  25   1   4      257.54      225.61      7.14 o 
  26   1   4      416.80      433.36     17.05 o 
  27   1   4      210.18      197.74      8.57 o 
  28   1   4      211.53      215.57      8.70 o 
  29   1   4       17.30       12.28      3.96 o 
   0   2   4      646.00      701.91     18.01 o 
   1   2   4      768.16      826.55     21.46 o 
   2   2   4     3480.70     3368.91     35.84 o 
   3   2   4      913.34      950.07     17.05 o 
   4   2   4      590.34      565.58     11.60 o 
   5   2   4      112.61       95.91      2.55 o 
   6   2   4      344.40      367.41      6.62 o 
   7   2   4      537.25      536.92     10.84 o 
   8   2   4     1025.72     1064.23     18.84 o 
   9   2   4      855.35      821.54      9.86 o 
  10   2   4      272.69      294.94      6.63 o 
  11   2   4      484.42      453.25      8.21 o 
  12   2   4      594.85      595.38     10.17 o 
  13   2   4       29.06       30.39      5.46 o 
  14   2   4      265.41      246.50      6.60 o 
  15   2   4      558.21      580.39      9.41 o 
  16   2   4     1579.70     1579.12     35.91 o 
  17   2   4      612.39      579.01      9.09 o 
  18   2   4      185.03      198.26      9.47 o 
  19   2   4       44.40       35.27      3.75 o 
  20   2   4      210.88      200.13      8.23 o 
  21   2   4      267.99      266.24      9.77 o 
  22   2   4      450.73      452.95     10.31 o 
  23   2   4      245.47      251.97      8.97 o 
  24   2   4       13.86        9.77      2.94 o 
  25   2   4       27.83       28.44      6.41 o 
  26   2   4       63.15       54.55     16.19 o 
  27   2   4      135.47      137.83      6.38 o 
  28   2   4       22.48       18.99      6.34 o 
   0   3   4      823.47      859.08     16.50 o 
   1   3   4      583.52      599.12      8.63 o 
   2   3   4       16.59       16.44      1.19 o 
   3   3   4      262.43      298.10      5.00 o 
   4   3   4      104.52      112.74      2.67 o 
   5   3   4       94.40       84.39      2.24 o 
   6   3   4      254.96      245.60      5.70 o 
   7   3   4     3495.83     3460.20     58.45 o 
   8   3   4      789.29      765.73     12.39 o 
   9   3   4      464.09      481.66      7.16 o 
  10   3   4      278.92      301.45      9.33 o 
  11   3   4     2655.34     2694.79     26.15 o 
  12   3   4      188.91      191.93      6.70 o 
  13   3   4       19.39       18.81      3.83 o 
  14   3   4      323.09      344.81      8.99 o 
  15   3   4       63.83       53.82      3.65 o 
  16   3   4       26.31       26.27      6.58 o 
  17   3   4      263.41      267.64     10.46 o 
  18   3   4      360.99      358.79     11.91 o 
  19   3   4      244.12      242.27      7.70 o 
  20   3   4       28.36       19.71      6.19 o 
  21   3   4      207.97      195.80      6.45 o 
  22   3   4      161.04      172.49     11.97 o 
  23   3   4      135.78      122.64      5.27 o 
  24   3   4       50.35       46.67      9.05 o 
  25   3   4      398.90      425.97     18.88 o 
   0   4   4      517.44      538.65     20.68 o 
   1   4   4      417.18      423.23     11.92 o 
   2   4   4       31.44       25.27      5.95 o 
   3   4   4      750.95      773.16     20.15 o 
   4   4   4      535.41      559.39     15.68 o 
   5   4   4      607.89      613.82     19.07 o 
   6   4   4        3.89        5.45      2.99 o 
   7   4   4      442.61      461.43     15.12 o 
   8   4   4      194.75      181.46      9.58 o 
   9   4   4      600.75      604.96     14.65 o 
  10   4   4      355.19      343.30     16.89 o 
  11   4   4      205.88      219.61      9.61 o 
  12   4   4      269.50      267.18     11.18 o 
  13   4   4       38.19       16.76      7.92 o 
  14   4   4       70.31       73.85      6.25 o 
  15   4   4       68.64       86.19      5.11 o 
  16   4   4       82.81       77.84     11.34 o 
  17   4   4      217.93      231.25     11.72 o 
  18   4   4      169.78      165.68      9.33 o 
  19   4   4      149.31      155.87     10.54 o 
  20   4   4       70.34       63.44     19.20 o 
   0   5   4      435.13      452.34     25.84 o 
   1   5   4      466.91      455.38     16.90 o 
   2   5   4       73.46       71.70      9.32 o 
   3   5   4      212.07      199.23      7.95 o 
   4   5   4        2.37        3.96      2.55 o 
   5   5   4      282.22      263.57     11.16 o 
   6   5   4      330.52      318.06     14.32 o 
   7   5   4      400.99      388.58     15.85 o 
   8   5   4        7.76        4.37      3.81 o 
   9   5   4      101.96      107.61     18.95 o 
  10   5   4      238.65      206.01     13.55 o 
   2   0   5      335.42      368.41     13.79 o 
   4   0   5     1586.48     1560.12     36.73 o 
   6   0   5     5469.75     5221.43    110.91 o 
   8   0   5     3027.68     3341.65     69.88 o 
  10   0   5     4354.07     4393.45    100.39 o 
  12   0   5     2110.33     2194.87     40.10 o 
  14   0   5      399.61      369.71     12.42 o 
  16   0   5       46.53       48.32      3.60 o 
  18   0   5      543.11      562.99     14.60 o 
  20   0   5        8.25        9.30      3.65 o 
  22   0   5       82.16       73.10     10.05 o 
  24   0   5      536.57      541.09     17.83 o 
  26   0   5      398.11      421.81     23.52 o 
  28   0   5      513.25      560.37     26.38 o 
   1   1   5      133.93      129.65      8.70 o 
   2   1   5     3025.93     2999.39     39.06 o 
   3   1   5     1396.36     1579.16     27.59 o 
   4   1   5     2886.44     2806.31     44.47 o 
   5   1   5     1061.71     1088.35     12.68 o 
   6   1   5     3415.10     3360.50     27.21 o 
   7   1   5       72.20       69.98      2.29 o 
   8   1   5     1697.93     1696.91     14.62 o 
   9   1   5      610.91      661.17     10.42 o 
  10   1   5      192.68      184.34      5.16 o 
  11   1   5      302.94      295.73      7.18 o 
  12   1   5      801.14      800.45     10.44 o 
  13   1   5       24.06       21.50      1.87 o 
  14   1   5      603.50      600.85      8.61 o 
  15   1   5       65.30       79.39      4.86 o 
  16   1   5      162.76      170.97      5.90 o 
  17   1   5       46.48       44.48     11.54 o 
  18   1   5      601.95      621.96     17.86 o 
  19   1   5     1188.21     1148.68     29.81 o 
  20   1   5      208.29      200.09     13.04 o 
  21   1   5      202.40      191.77      8.35 o 
  22   1   5      389.87      406.23     12.83 o 
  23   1   5      235.56      226.30      7.99 o 
  24   1   5      188.15      187.38      6.82 o 
  25   1   5       83.98       78.97      6.72 o 
  26   1   5      121.45      111.55      7.54 o 
  27   1   5       58.41       55.85      6.28 o 
  28   1   5      149.44      151.88      6.74 o 
   1   2   5      665.27      626.85     14.12 o 
   2   2   5      481.32      484.10     13.82 o 
   3   2   5     1448.63     1527.99     20.70 o 
   4   2   5      887.45      907.44     25.69 o 
   5   2   5     1331.71     1302.68     24.47 o 
   6   2   5      262.00      246.09      7.52 o 
   7   2   5     1409.73     1426.90     19.04 o 
   8   2   5      160.63      154.80      4.49 o 
   9   2   5      220.11      225.14      4.68 o 
  10   2   5      555.97      551.27      7.99 o 
  11   2   5     1137.50     1116.96     13.35 o 
  12   2   5      349.66      349.39      7.11 o 
  13   2   5     1218.72     1179.24     17.32 o 
  14   2   5       31.82       26.04      5.76 o 
  15   2   5     1917.68     1991.37     42.14 o 
  16   2   5      267.73      274.10     11.05 o 
  17   2   5       16.35       18.98      4.25 o 
  18   2   5      750.22      776.58     17.22 o 
  19   2   5      261.90      239.85      8.80 o 
  20   2   5      510.63      495.59     15.06 o 
  21   2   5      407.06      391.89      9.32 o 
  22   2   5      323.13      308.74      9.64 o 
  23   2   5      110.75      105.98      5.58 o 
  24   2   5      100.82       97.04      4.80 o 
  25   2   5       15.66       13.16      4.25 o 
  26   2   5      102.16      103.09      5.09 o 
  27   2   5      134.02      127.01      7.47 o 
   1   3   5      806.17      865.35     15.49 o 
   2   3   5      172.70      180.95      6.66 o 
   3   3   5      921.91      994.68     20.90 o 
   4   3   5      260.76      262.53      7.31 o 
   5   3   5      711.88      704.68     10.41 o 
   6   3   5       39.46       47.12      4.23 o 
   7   3   5      561.86      548.73      8.86 o 
   8   3   5      862.65      842.42     17.97 o 
   9   3   5      174.29      169.52      5.15 o 
  10   3   5      213.71      213.32      6.73 o 
  11   3   5      267.57      263.58      9.05 o 
  12   3   5      785.20      771.44     17.61 o 
  13   3   5     1007.80     1016.37     22.93 o 
  14   3   5      116.72      114.86      7.64 o 
  15   3   5      161.51      169.37      6.47 o 
  16   3   5      116.27      113.62      5.66 o 
  17   3   5       63.73       68.41      3.74 o 
  18   3   5        8.65        4.96      2.72 o 
  19   3   5      140.76      148.86      5.93 o 
  20   3   5       45.28       54.00      5.29 o 
  21   3   5      421.44      418.85     17.84 o 
  22   3   5       64.30       68.51     12.17 o 
  23   3   5       90.08       80.00     10.21 o 
  24   3   5       53.98       46.89     18.16 o 
   1   4   5       62.65       59.91      7.88 o 
   2   4   5      213.26      199.32     10.21 o 
   3   4   5     1306.44     1302.78     38.66 o 
   4   4   5      271.11      285.65     12.38 o 
   5   4   5      190.79      201.12      8.53 o 
   6   4   5       72.64       67.83      7.24 o 
   7   4   5      386.41      407.36     10.22 o 
   8   4   5       32.44       30.49      9.44 o 
   9   4   5      186.73      189.05      9.49 o 
  10   4   5        0.01        1.20      2.91 o 
  11   4   5      218.04      234.87     10.24 o 
  12   4   5       53.73       50.50     16.05 o 
  13   4   5      570.40      534.39     24.55 o 
  14   4   5      288.40      273.81     15.04 o 
  15   4   5      751.21      730.37     26.09 o 
  16   4   5       74.21       61.85     15.65 o 
  17   4   5       71.23       49.57     16.37 o 
  18   4   5        3.59        4.79      3.89 o 
   1   5   5      111.88      114.19      6.24 o 
   2   5   5       31.68       29.97      8.85 o 
   3   5   5      118.00      114.28      5.85 o 
   4   5   5      181.64      177.70      7.84 o 
   5   5   5       43.51       39.77     13.01 o 
   6   5   5       42.07       33.34     10.87 o 
   7   5   5       64.51       51.45     16.18 o 
   8   5   5        1.51        0.60      3.95 o 
   0   0   6     1391.87     1412.30     36.11 o 
   2   0   6       76.02       94.23      4.27 o 
   4   0   6     3590.69     3704.70     59.13 o 
   6   0   6     2013.53     2098.10     26.13 o 
   8   0   6      961.97      986.32     29.95 o 
  10   0   6      111.97      105.83      4.76 o 
  12   0   6     3110.89     2822.97     59.08 o 
  14   0   6      883.12      914.36     30.61 o 
  16   0   6     1389.18     1380.71     22.78 o 
  18   0   6     1024.41      998.69     30.24 o 
  20   0   6      163.32      158.57      9.51 o 
  22   0   6      190.57      190.81     12.09 o 
  24   0   6     1295.33     1296.51     45.98 o 
  26   0   6      655.09      680.94     34.58 o 
  28   0   6       72.31       61.85      9.71 o 
   0   1   6     1092.24     1062.96     23.96 o 
   1   1   6      516.39      650.91     25.38 o 
   2   1   6     3188.58     3017.03     91.81 o 
   3   1   6      609.37      587.71     15.41 o 
   4   1   6      592.31      681.79     18.92 o 
   5   1   6      322.04      302.41      9.06 o 
   6   1   6      258.32      231.13      7.32 o 
   7   1   6       20.08       21.56      2.44 o 
   8   1   6      760.04      718.96     17.16 o 
   9   1   6      206.73      212.39      5.73 o 
  10   1   6      569.59      540.07     12.32 o 
  11   1   6       64.82       65.23      3.08 o 
  12   1   6      647.73      696.29     10.90 o 
  13   1   6      139.94      140.83      4.56 o 
  14   1   6       80.27       80.08      2.74 o 
  15   1   6       12.47       15.66      3.72 o 
  16   1   6     3689.34     3749.74     42.87 o 
  17   1   6      819.81      802.72     19.21 o 
  18   1   6      364.51      359.08      7.61 o 
  19   1   6      113.38      113.36      5.23 o 
  20   1   6      748.95      751.92     17.61 o 
  21   1   6      107.21       64.05     28.04 o 
  22   1   6      456.08      467.34     12.67 o 
  23   1   6       26.44       25.40      7.29 o 
  24   1   6      373.95      387.19     15.72 o 
  25   1   6       12.88        7.14      3.05 o 
  26   1   6      178.73      195.28     10.01 o 
  27   1   6       58.27       66.28      6.29 o 
  28   1   6        2.26        3.45      2.71 o 
   0   2   6     1025.11     1074.81     26.65 o 
   1   2   6      841.47      839.27     13.45 o 
   2   2   6       40.68       54.65      6.94 o 
   3   2   6      126.59      124.83      5.01 o 
   4   2   6      679.25      673.92     18.24 o 
   5   2   6      438.40      412.36      8.68 o 
   6   2   6       87.43       97.18      5.41 o 
   7   2   6     1301.66     1355.15     22.61 o 
   8   2   6      237.20      235.91      6.07 o 
   9   2   6       80.57       88.47      2.61 o 
  10   2   6      191.96      195.71      5.09 o 
  11   2   6      176.35      162.32      4.87 o 
  12   2   6      443.48      407.65      9.44 o 
  13   2   6       60.55       61.07      2.75 o 
  14   2   6      679.78      661.33     15.90 o 
  15   2   6      137.30      132.03      3.79 o 
  16   2   6       91.84       92.30      3.19 o 
  17   2   6      143.51      136.83      5.15 o 
  18   2   6      381.64      374.89     10.63 o 
  19   2   6       47.70       57.45      6.32 o 
  20   2   6       23.11       16.48      4.42 o 
  21   2   6      189.78      186.45      7.16 o 
  22   2   6       18.13       16.65      6.48 o 
  23   2   6       29.59       23.16      6.23 o 
  24   2   6      139.21      135.90      6.15 o 
  25   2   6      393.46      399.21     15.56 o 
  26   2   6       50.96       56.92      5.22 o 
   0   3   6      366.00      388.18     10.58 o 
   1   3   6      650.04      650.20     23.70 o 
   2   3   6      719.04      709.88     12.60 o 
   3   3   6       98.14       92.22      6.30 o 
   4   3   6      557.65      527.73     10.17 o 
   5   3   6      396.58      396.17     10.98 o 
   6   3   6      667.12      702.65     18.77 o 
   7   3   6      217.70      210.74      9.57 o 
   8   3   6       17.31       21.34      5.20 o 
   9   3   6     1992.42     2038.38     51.55 o 
  10   3   6        6.17        5.82      3.15 o 
  11   3   6      737.01      738.30     21.89 o 
  12   3   6       18.63       14.24      5.24 o 
  13   3   6      142.35      160.10      8.50 o 
  14   3   6       22.07       22.09      7.68 o 
  15   3   6      372.37      387.17     14.36 o 
  16   3   6       70.82       74.03     12.46 o 
  17   3   6      190.70      187.59      9.63 o 
  18   3   6        9.90       10.01      4.64 o 
  19   3   6       44.45       34.69      4.01 o 
  20   3   6        0.42        2.50      2.63 o 
  21   3   6       49.31       26.88     12.83 o 
  22   3   6      114.37      116.17      7.02 o 
   0   4   6       43.01       45.69     10.66 o 
   1   4   6      595.72      631.75     16.35 o 
   2   4   6      354.10      351.04     11.03 o 
   3   4   6      242.47      229.36      8.79 o 
   4   4   6       34.84       34.69      8.33 o 
   5   4   6       28.91       28.93      7.45 o 
   6   4   6      528.80      506.46     16.97 o 
   7   4   6      955.86      950.04     25.32 o 
   8   4   6      221.55      239.79     20.17 o 
   9   4   6      420.38      399.50     17.18 o 
  10   4   6       39.06       26.45      8.25 o 
  11   4   6      383.23      405.14     18.88 o 
  12   4   6      152.65      149.58      8.07 o 
  13   4   6      292.04      301.66     16.64 o 
  14   4   6       35.93       28.87     10.70 o 
  15   4   6      145.35      131.30      9.87 o 
  16   4   6       74.58       68.95     10.83 o 
  17   4   6      300.97      287.60     11.09 o 
   0   5   6      163.57      156.31     14.38 o 
   1   5   6      211.51      193.76      9.33 o 
   2   5   6      639.44      649.19     17.69 o 
   3   5   6       41.75       33.16      8.73 o 
   2   0   7      154.67      173.18      7.27 o 
   4   0   7     6930.62     6630.47    139.93 o 
   6   0   7      378.56      406.52     25.42 o 
   8   0   7      318.21      354.24     11.76 o 
  10   0   7     1014.23     1048.56     21.52 o 
  12   0   7      803.20      768.52     17.24 o 
  14   0   7     2329.17     2242.99     35.74 o 
  16   0   7      826.38      807.33     13.29 o 
  18   0   7      262.66      279.14     13.59 o 
  20   0   7      228.32      240.27     12.59 o 
  22   0   7     1497.86     1544.95     58.83 o 
  24   0   7      341.94      326.29     20.25 o 
  26   0   7      239.81      251.98     13.70 o 
   1   1   7      831.63      832.26     22.13 o 
   2   1   7       39.76       37.40      7.59 o 
   3   1   7      214.31      231.86      7.41 o 
   4   1   7      754.56      726.20     18.85 o 
   5   1   7      459.91      489.69     18.06 o 
   6   1   7     1086.36      987.29     15.24 o 
   7   1   7      184.34      199.77     12.74 o 
   8   1   7     1413.61     1424.07     23.08 o 
   9   1   7       39.13       48.47      3.38 o 
  10   1   7      729.96      743.39     11.00 o 
  11   1   7      275.52      284.28      5.39 o 
  12   1   7     1097.31     1068.55     19.01 o 
  13   1   7      216.99      232.06      5.91 o 
  14   1   7      174.30      183.84      5.12 o 
  15   1   7      296.80      286.09      7.02 o 
  16   1   7      117.14      109.95      3.05 o 
  17   1   7        2.09        1.47      1.26 o 
  18   1   7       42.00       42.62      3.39 o 
  19   1   7       42.48       45.10      3.32 o 
  20   1   7       79.82       81.33      5.08 o 
  21   1   7       35.64       33.14      3.26 o 
  22   1   7       44.64       42.76      5.99 o 
  23   1   7       10.18        7.28      3.45 o 
  24   1   7      249.94      258.54     10.28 o 
  25   1   7        2.91        2.70      2.45 o 
  26   1   7      112.30      124.11      4.85 o 
   1   2   7      265.85      249.94     10.77 o 
   2   2   7        8.29       11.66      7.71 o 
   3   2   7      869.65      894.43     21.68 o 
   4   2   7     1822.10     1824.83     47.51 o 
   5   2   7      172.91      213.83      9.90 o 
   6   2   7      272.09      298.29      8.45 o 
   7   2   7       74.74       69.93      3.72 o 
   8   2   7      391.39      388.04      7.56 o 
   9   2   7        3.19        1.96      1.33 o 
  10   2   7      251.29      245.09      5.65 o 
  11   2   7      583.21      570.94      7.38 o 
  12   2   7       31.17       32.59      1.68 o 
  13   2   7        1.74        1.97      1.05 o 
  14   2   7      272.98      262.54      8.14 o 
  15   2   7      109.69      116.83      3.50 o 
  16   2   7      110.35      100.31      5.47 o 
  17   2   7      193.50      193.12      8.89 o 
  18   2   7       70.83       66.84      8.38 o 
  19   2   7      482.64      475.91     11.98 o 
  20   2   7       23.15       20.45      6.86 o 
  21   2   7      394.18      400.06     14.41 o 
  22   2   7      204.61      208.29      8.80 o 
  23   2   7       32.36       28.60      7.62 o 
  24   2   7       45.30       45.88      4.84 o 
   1   3   7      897.20      924.78     24.93 o 
   2   3   7      155.67      158.61      6.57 o 
   3   3   7      283.89      276.15     10.69 o 
   4   3   7      322.97      349.29     10.06 o 
   5   3   7      442.68      454.49     13.45 o 
   6   3   7      200.71      188.28      8.37 o 
   7   3   7      124.36      117.37      5.00 o 
   8   3   7       23.62       24.02      5.30 o 
   9   3   7       20.43       17.23      4.33 o 
  10   3   7      174.55      163.31      7.72 o 
  11   3   7      228.94      223.10     11.78 o 
  12   3   7       65.53       63.51     15.40 o 
  13   3   7      884.90      901.07     32.51 o 
  14   3   7      266.95      256.32     10.37 o 
  15   3   7       39.99       42.10      7.54 o 
  16   3   7       23.98       20.92      7.54 o 
  17   3   7      210.05      186.64      8.66 o 
  18   3   7      111.37      112.47     11.85 o 
  19   3   7      925.06      976.03     36.53 o 
  20   3   7      112.78       95.08      6.34 o 
  21   3   7      216.79      216.87      8.63 o 
   1   4   7       58.31       55.91      5.12 o 
   2   4   7       25.79       23.39      5.42 o 
   3   4   7      347.83      363.13     15.70 o 
   4   4   7      407.71      404.23     13.44 o 
   5   4   7        2.40        2.86      2.26 o 
   6   4   7      306.14      311.91     13.18 o 
   7   4   7      124.16      118.33      6.69 o 
   8   4   7       82.17       82.27      7.45 o 
   9   4   7        3.66        4.15      3.31 o 
  10   4   7       37.82       30.29     10.02 o 
  11   4   7      483.02      484.63     20.65 o 
  12   4   7       41.83       43.79     10.70 o 
  13   4   7      123.43      105.69      8.16 o 
  14   4   7      337.84      354.96     13.17 o 
  15   4   7       87.23       88.89      8.83 o 
   0   0   8     2219.67     2042.62     52.94 o 
   2   0   8      357.98      327.73     13.81 o 
   4   0   8     1357.37     1456.09     47.12 o 
   6   0   8      244.19      239.41     11.34 o 
   8   0   8      589.84      610.03     28.41 o 
  10   0   8       88.61       78.21      4.95 o 
  12   0   8      296.54      306.59      9.82 o 
  14   0   8     2339.08     2487.43     95.71 o 
  16   0   8     1623.26     1646.34     46.23 o 
  18   0   8     1015.90      990.82     32.42 o 
  20   0   8      245.68      243.21     10.23 o 
  22   0   8      147.46      138.51      8.36 o 
  24   0   8       77.17       79.94     12.08 o 
  26   0   8       20.12       20.72      9.76 o 
   0   1   8     1091.88     1068.69     25.20 o 
   1   1   8      256.33      267.22      8.90 o 
   2   1   8      777.11      741.22     12.45 o 
   3   1   8       98.45      104.01      6.43 o 
   4   1   8      559.94      579.71     11.06 o 
   5   1   8      100.26       93.89      4.86 o 
   6   1   8      300.91      334.98      7.88 o 
   7   1   8      614.65      627.46     12.02 o 
   8   1   8      280.26      289.13      9.87 o 
   9   1   8     1060.03     1036.92     16.31 o 
  10   1   8      688.08      679.50     10.67 o 
  11   1   8       17.08       17.51      3.82 o 
  12   1   8      464.01      468.44      6.48 o 
  13   1   8      236.30      232.92      7.05 o 
  14   1   8       39.29       36.41      2.57 o 
  15   1   8      248.55      255.16     11.56 o 
  16   1   8      408.21      417.19      9.54 o 
  17   1   8       70.02       79.80      8.21 o 
  18   1   8      343.51      352.47      8.75 o 
  19   1   8        2.00        1.60      2.19 o 
  20   1   8        8.62        6.37      2.88 o 
  21   1   8       45.42       45.93      4.25 o 
  22   1   8      433.80      421.39     15.02 o 
  23   1   8      174.86      169.21      6.25 o 
  24   1   8      243.58      241.21     11.16 o 
  25   1   8      243.42      248.89      8.93 o 
   0   2   8     1656.26     1698.55     44.94 o 
   1   2   8      450.39      442.51     10.73 o 
   2   2   8      369.57      361.20     18.68 o 
   3   2   8       50.82       60.34      6.14 o 
   4   2   8      383.67      388.25      9.67 o 
   5   2   8      326.03      344.18      9.60 o 
   6   2   8      928.01      950.89     22.58 o 
   7   2   8      294.46      300.93     10.57 o 
   8   2   8      466.25      447.03     13.76 o 
   9   2   8      936.95      923.11     25.69 o 
  10   2   8      339.46      324.91     12.14 o 
  11   2   8       30.71       33.97      2.69 o 
  12   2   8      171.43      173.97      6.27 o 
  13   2   8      199.92      194.97      8.02 o 
  14   2   8      171.79      173.94      7.96 o 
  15   2   8      214.97      193.04      7.94 o 
  16   2   8        7.13        5.43      3.33 o 
  17   2   8      630.85      675.04     21.13 o 
  18   2   8      359.98      359.82     12.24 o 
  19   2   8      274.72      258.56     11.99 o 
  20   2   8       88.03       87.99      9.90 o 
  21   2   8      163.85      170.15      7.21 o 
  22   2   8       90.51       84.83      8.83 o 
  23   2   8      108.13       98.51      6.05 o 
   0   3   8      430.02      419.92     26.54 o 
   1   3   8      529.82      550.60     15.39 o 
   2   3   8      337.05      359.97     13.66 o 
   3   3   8      209.04      203.17      8.98 o 
   4   3   8       31.39       24.38      6.49 o 
   5   3   8      598.48      595.03     17.82 o 
   6   3   8       27.17       22.85      5.45 o 
   7   3   8      181.74      170.44      9.14 o 
   8   3   8      187.54      165.80      7.54 o 
   9   3   8      479.83      496.40     11.52 o 
  10   3   8      136.49      125.93      8.61 o 
  11   3   8       21.06       15.72      4.91 o 
  12   3   8       80.97       89.05      7.75 o 
  13   3   8      365.07      348.16     12.88 o 
  14   3   8       41.76       33.15      8.53 o 
  15   3   8      192.11      193.05      7.99 o 
  16   3   8      203.51      199.26      9.94 o 
  17   3   8      567.73      556.42     18.62 o 
  18   3   8       66.44       58.71      7.24 o 
  19   3   8      115.50      114.95      7.34 o 
   0   4   8      102.71      104.06     11.77 o 
   1   4   8      210.26      233.16     12.10 o 
   2   4   8       10.07       10.02      4.66 o 
   3   4   8       19.61       17.10      6.44 o 
   4   4   8        1.11        0.07      3.04 o 
   5   4   8      110.65      102.45      8.05 o 
   6   4   8      268.56      284.08     13.77 o 
   7   4   8      360.49      359.61     16.64 o 
   8   4   8       81.54       87.66      9.95 o 
   9   4   8      364.56      394.90     16.36 o 
  10   4   8        4.07        4.92      3.60 o 
  11   4   8       83.97       85.16      9.48 o 
  12   4   8      161.10      135.49      6.69 o 
   2   0   9      768.75      706.38     27.10 o 
   4   0   9      646.94      639.75     38.63 o 
   6   0   9     2716.40     2690.62     71.18 o 
   8   0   9      774.28      777.13     19.82 o 
  10   0   9     1053.06     1098.44     39.20 o 
  12   0   9      487.42      479.04     16.55 o 
  14   0   9     1062.87     1059.47     29.75 o 
  16   0   9      119.49      126.69      8.02 o 
  18   0   9      311.53      313.63      8.71 o 
  20   0   9      251.25      245.44     14.54 o 
  22   0   9       60.76       60.92      6.61 o 
  24   0   9      192.12      204.42     10.81 o 
   1   1   9       53.66       63.81      4.79 o 
   2   1   9      800.31      827.44     13.24 o 
   3   1   9      191.68      277.99     34.67 o 
   4   1   9     3665.08     3555.05     50.73 o 
   5   1   9      151.40      153.81     44.52 o 
   6   1   9      127.06      120.17      5.44 o 
   7   1   9      343.77      361.41     11.53 o 
   8   1   9      488.40      499.92     10.52 o 
   9   1   9      423.58      485.09     16.07 o 
  10   1   9     1316.13     1295.81     37.56 o 
  11   1   9       27.71       38.67      4.28 o 
  12   1   9      121.83      118.80      7.81 o 
  13   1   9      189.79      204.16      7.82 o 
  14   1   9     1350.75     1352.81     20.17 o 
  15   1   9       89.86       83.96      3.57 o 
  16   1   9        0.30        1.74      1.73 o 
  17   1   9       22.50       23.61      6.03 o 
  18   1   9      205.55      204.73      8.04 o 
  19   1   9       10.86       10.81      2.93 o 
  20   1   9      294.49      297.96     11.71 o 
  21   1   9       24.12       15.56      6.53 o 
  22   1   9      388.07      400.60     12.12 o 
  23   1   9        5.22        1.79      2.08 o 
   1   2   9      482.62      473.88     14.20 o 
   2   2   9      389.21      374.15     12.54 o 
   3   2   9       33.47       37.18      8.33 o 
   4   2   9       92.55       91.00      5.08 o 
   5   2   9      553.34      553.63     15.80 o 
   6   2   9      310.17      304.95      9.39 o 
   7   2   9       32.48       32.32      5.74 o 
   8   2   9      225.42      239.54      9.33 o 
   9   2   9       27.84       21.94      4.19 o 
  10   2   9      404.36      397.79     12.83 o 
  11   2   9      178.70      201.26      8.17 o 
  12   2   9      756.09      742.88     19.77 o 
  13   2   9      315.64      317.37     11.88 o 
  14   2   9       95.99       96.77      8.51 o 
  15   2   9       63.71       63.75      5.17 o 
  16   2   9       48.88       39.65     13.80 o 
  17   2   9      174.59      170.38      6.68 o 
  18   2   9       61.75       50.06      8.99 o 
  19   2   9      401.11      394.20     13.70 o 
  20   2   9      100.92       98.50      4.62 o 
  21   2   9       39.56       45.91      8.48 o 
   1   3   9       43.91       43.30      9.25 o 
   2   3   9       73.35       67.35      9.83 o 
   3   3   9      378.20      412.94     10.51 o 
   4   3   9        1.30        0.82      2.49 o 
   5   3   9       98.18      104.23      5.81 o 
   6   3   9      121.22      111.04      6.41 o 
   7   3   9       31.71       32.17      4.28 o 
   8   3   9      172.75      176.87      7.45 o 
   9   3   9       40.23       32.52     10.58 o 
  10   3   9      234.86      237.17     12.38 o 
  11   3   9      427.34      466.83     21.62 o 
  12   3   9        7.00        7.74      2.78 o 
  13   3   9       59.99       57.92      6.90 o 
  14   3   9       33.98       33.08     11.20 o 
  15   3   9      103.06      103.76     11.57 o 
  16   3   9       92.68       95.59      8.09 o 
  17   3   9      242.63      249.90     10.06 o 
   1   4   9      708.73      688.41     22.07 o 
   2   4   9       52.87       52.14      8.06 o 
   3   4   9       41.41       30.42     10.30 o 
   4   4   9      105.59      105.20      8.94 o 
   5   4   9      327.84      328.15     13.12 o 
   6   4   9       52.86       61.32     19.21 o 
   7   4   9       88.20      101.67      9.34 o 
   8   4   9       55.68       45.70     14.18 o 
   0   0  10     1793.10     1933.54     48.04 o 
   2   0  10     3273.69     3153.69     75.54 o 
   4   0  10      524.92      562.15     21.33 o 
   6   0  10      191.23      187.05      7.42 o 
   8   0  10      916.56      946.86     36.38 o 
  10   0  10      893.60      909.94     35.85 o 
  12   0  10      331.76      358.39     16.20 o 
  14   0  10      487.73      480.75     30.54 o 
  16   0  10     1081.21     1130.59     33.75 o 
  18   0  10       39.38       22.67      7.70 o 
  20   0  10      205.35      236.44     13.77 o 
  22   0  10      266.87      272.73     21.38 o 
   0   1  10     1340.76     1346.77     50.31 o 
   1   1  10      288.48      299.00     12.28 o 
   2   1  10      134.99      140.60      8.57 o 
   3   1  10      307.43      305.40     11.09 o 
   4   1  10      252.34      235.59      9.23 o 
   5   1  10      186.46      220.51     13.88 o 
   6   1  10     1931.45     1976.93     36.41 o 
   7   1  10      181.57      221.21     43.69 o 
   8   1  10      199.68      204.51      8.83 o 
   9   1  10      281.34      278.79     13.59 o 
  10   1  10       79.50       76.20      4.15 o 
  11   1  10      131.98      130.60      8.65 o 
  12   1  10      227.65      241.66      8.63 o 
  13   1  10      310.01      258.24      8.88 o 
  14   1  10      774.19      770.14     24.32 o 
  15   1  10       31.00       23.95      4.09 o 
  16   1  10       29.39       28.01      3.88 o 
  17   1  10        9.43        6.27      2.27 o 
  18   1  10      524.60      545.31     18.20 o 
  19   1  10      116.64      111.37      4.03 o 
  20   1  10       28.62       24.66      5.12 o 
  21   1  10       27.94       20.60      5.87 o 
   0   2  10       39.63       37.44      7.57 o 
   1   2  10      241.08      240.03      8.48 o 
   2   2  10      491.18      479.00     15.46 o 
   3   2  10      193.84      196.04     10.56 o 
   4   2  10       32.02       34.18      7.60 o 
   5   2  10      375.81      370.06     17.60 o 
   6   2  10      946.88      944.76     27.01 o 
   7   2  10      234.55      224.02      9.38 o 
   8   2  10       12.53       12.58      4.11 o 
   9   2  10      769.00      797.41     17.53 o 
  10   2  10      636.26      621.50     16.00 o 
  11   2  10       87.21      104.93      6.02 o 
  12   2  10       83.21       89.99     11.85 o 
  13   2  10      104.33       94.03      8.27 o 
  14   2  10        2.28        3.33      2.75 o 
  15   2  10       49.72       56.67     13.84 o 
  16   2  10      317.21      313.03     16.10 o 
  17   2  10      126.69      117.57      7.73 o 
  18   2  10        4.26        3.47      2.22 o 
  19   2  10      111.35      107.09      5.08 o 
   0   3  10      518.00      527.86     29.30 o 
   1   3  10      449.76      464.65     19.34 o 
   2   3  10       56.39       63.21      9.53 o 
   3   3  10        3.77        2.94      2.97 o 
   4   3  10      142.03      135.30      5.83 o 
   5   3  10       32.66       30.99      7.77 o 
   6   3  10      200.03      199.91      8.36 o 
   7   3  10      622.97      667.25     25.40 o 
   8   3  10        0.04        2.54      4.07 o 
   9   3  10      122.82      114.39      8.56 o 
  10   3  10       68.13       55.77     16.65 o 
  11   3  10      352.00      374.55     16.35 o 
  12   3  10       59.67       49.48     11.95 o 
  13   3  10       30.36       26.36      8.04 o 
  14   3  10      183.62      170.77     10.81 o 
   2   0  11      137.27      172.62     25.29 o 
   4   0  11      266.56      264.02     13.84 o 
   6   0  11      308.64      318.46     14.88 o 
   8   0  11      184.10      192.24     14.02 o 
  10   0  11      338.92      323.78     11.26 o 
  12   0  11      882.77      894.84     33.23 o 
  14   0  11      836.49      974.62     47.81 o 
  16   0  11       37.15       27.84     12.87 o 
  18   0  11       47.33       32.77      5.99 o 
   1   1  11      145.73      137.06      6.51 o 
   2   1  11        3.63        5.67      2.46 o 
   3   1  11      134.36      143.61      8.27 o 
   4   1  11        6.34       14.50      3.58 o 
   5   1  11      487.00      508.99     19.47 o 
   6   1  11      335.38      312.69     10.61 o 
   7   1  11      127.49      127.85      6.11 o 
   8   1  11      156.00      149.34      6.66 o 
   9   1  11      307.25      299.26      7.19 o 
  10   1  11      200.44      196.10      9.23 o 
  11   1  11      530.18      521.04     15.79 o 
  12   1  11       46.49       53.33      6.15 o 
  13   1  11       36.15       32.41      6.64 o 
  14   1  11      130.13      129.83      9.19 o 
  15   1  11       22.61       19.39      7.78 o 
  16   1  11        5.42        2.09      3.87 o 
  17   1  11        4.11        1.17      2.14 o 
  18   1  11       74.89       72.46      9.67 o 
  19   1  11       60.52       58.12      4.70 o 
   1   2  11      282.27      279.11      9.69 o 
   2   2  11       41.71       49.94      9.20 o 
   3   2  11      558.52      611.01     16.48 o 
   4   2  11       60.58       76.95      7.73 o 
   5   2  11      132.66      150.45      6.36 o 
   6   2  11      158.80      169.48     14.18 o 
   7   2  11      179.28      180.79      8.26 o 
   8   2  11      277.93      274.51     11.81 o 
   9   2  11       92.64       83.09      5.89 o 
  10   2  11      261.53      261.87     15.70 o 
  11   2  11      231.87      227.90     12.30 o 
  12   2  11       44.74       41.60     11.94 o 
  13   2  11      280.77      276.53     13.92 o 
  14   2  11       45.97       46.57     12.73 o 
  15   2  11      169.46      157.62      9.41 o 
  16   2  11       12.77       11.67      6.29 o 
   1   3  11      459.33      491.47     18.65 o 
   2   3  11      256.51      266.34     11.91 o 
   3   3  11      813.43      768.08     24.59 o 
   4   3  11      278.07      288.09     11.64 o 
   5   3  11      351.63      354.42     12.76 o 
   6   3  11       58.72       48.69     14.03 o 
   7   3  11      275.51      287.78     17.98 o 
   8   3  11       57.36       52.80     16.81 o 
   9   3  11       84.22       95.63      8.75 o 
  10   3  11       51.98       38.40     13.83 o 
   0   0  12      755.74      832.24     34.25 o 
   2   0  12      975.22      978.48     27.80 o 
   4   0  12      125.69       99.00      7.94 o 
   6   0  12      712.38      684.60     26.03 o 
   8   0  12      402.86      409.40     16.56 o 
  10   0  12      562.38      539.96     40.65 o 
  12   0  12      184.35      174.57      9.95 o 
  14   0  12      121.35      125.61      8.66 o 
  16   0  12      220.67      218.52     20.15 o 
   0   1  12      690.85      760.42     40.77 o 
   1   1  12      135.91      145.85     13.46 o 
   2   1  12      472.66      471.69     19.31 o 
   3   1  12      176.48      197.88      8.56 o 
   4   1  12      139.24      139.20      5.94 o 
   5   1  12       18.41       14.50      3.02 o 
   6   1  12       33.66       33.01      6.54 o 
   7   1  12       50.58       56.24      6.21 o 
   8   1  12      429.61      403.70     16.33 o 
   9   1  12      102.28      119.81      5.99 o 
  10   1  12      123.15      117.06      5.65 o 
  11   1  12       42.71       39.76      4.88 o 
  12   1  12      112.63      114.04      6.62 o 
  13   1  12      169.95      172.89      6.47 o 
  14   1  12       45.52       42.06     14.63 o 
  15   1  12       92.42       92.86      6.20 o 
   0   2  12      303.73      329.98     18.22 o 
   1   2  12      354.90      369.04     14.75 o 
   2   2  12      200.35      228.93      9.69 o 
   3   2  12       20.64       16.09      4.56 o 
   4   2  12      104.88      102.93      4.75 o 
   5   2  12       37.14       41.17      7.99 o 
   6   2  12        0.57        2.88      2.50 o 
   7   2  12      569.13      568.29     18.78 o 
   8   2  12       84.35       72.78     12.47 o 
   9   2  12      141.21      132.84      7.10 o 
  10   2  12      168.32      130.38     13.94 o 
  11   2  12      531.79      538.91     17.54 o 
  12   2  12       60.35       52.57     12.48 o 
   2   0  13       41.48       45.97      8.92 o 
   4   0  13      655.38      667.62     34.07 o 
   6   0  13        3.54        6.15      4.76 o 
   8   0  13      520.60      538.17     24.41 o 
  10   0  13      501.45      475.68     21.67 o 
  12   0  13      724.73      717.77     34.50 o 
   1   1  13       23.90       24.29      6.25 o 
   2   1  13      503.56      488.22     17.95 o 
   3   1  13        8.47        5.61      2.49 o 
   4   1  13       15.92       16.60      3.36 o 
   5   1  13       43.32       40.81      9.58 o 
   6   1  13      679.74      677.94     22.00 o 
   7   1  13       13.90       11.56      3.49 o 
   8   1  13       76.14       60.21     12.02 o 
   9   1  13        8.43        6.45      2.02 o 
  10   1  13        2.97        3.74      2.67 o 
  11   1  13       66.63       57.77     10.72 o 
   1   2  13       65.17       71.95      5.18 o 
   2   2  13       39.86       42.06      7.57 o 
   3   2  13      283.66      288.18      9.76 o 
   4   2  13      157.32      178.01      9.72 o 
   5   2  13       65.30       74.79      8.66 o 
   0   0  14      777.28      890.74     22.77 o 
   2   0  14      180.31      154.22      7.21 o 
   4   0  14       67.58       69.49     10.29 o 
                                                 
